# Supplementary material for: 2,3-Dimeth­oxy­benzaldehyde azine
Source: Acta Crystallogr Sect E Struct Rep Online. 2011 Jan 29;67(Pt 2):o531. doi: 10.1107/S1600536811003217 (PMC3051495; doi:10.1107/S1600536811003217)
Supplement: Supplementary file 1 [file e-67-0o531-sup1.cif]

##############################################################################
###                                                                        ###
###        Electronic paper (Acta Crystallographica Section E)             ###
###                                                                        ###
##############################################################################
#                                                                            #
# This CIF contains the data in a paper accepted for publication in Acta     #
# Crystallographica Section E. It conforms to the requirements of Notes      #
# for Authors for Section E, and has been peer reviewed under the auspices   #
# of the IUCr Commission on Journals.                                        #
#                                                                            #
# Full details of the Crystallographic Information File format               #
# are given in the paper "The Crystallographic Information File (CIF):       #
# a New Standard Archive File for Crystallography" by S. R. Hall, F. H.      #
# Allen and I. D. Brown [Acta Cryst. (1991), A47, 655-685].                  #
#                                                                            #
# The current version of the core CIF dictionary is obtainable from          #
# ftp://ftp.iucr.org/pub/cif_core.dic. The current version number is 2.4.    #
#                                                                            #
# Software is freely available for graphical display of the structure(s) in  #
# this CIF.  For information consult the CIF home page http://www.iucr.org/  #
# cif/home.html                                                              #
#                                                                            #
# This file may be used for bona fide research purposes within the           #
# scientific community so long as proper attribution is given to the journal # 
# article from which it was obtained.                                        #
#                                                                            #
##############################################################################
                                             
data_global
_audit_creation_method     SHELXL-97
_journal_date_recd_electronic     2011-01-22
_journal_date_accepted     2011-01-25
_journal_name_full     'Acta Crystallographica, Section E'
_journal_year     2011
_journal_volume     67
_journal_issue      2
_journal_page_first     o531
_journal_page_last     o531
_journal_paper_category     QO
_journal_coeditor_code     XU5148
_publ_contact_author
;
     Dr. Seik Weng Ng
     Department of Chemistry
     University of Malaya
     50603 Kuala Lumpur
     Malaysia
;
_publ_contact_author_email     seikweng@um.edu.my
_publ_contact_author_fax     '03 7967 4193'
_publ_contact_author_phone     '03 7967 6778'
_publ_section_title
;
2,3-Dimethoxybenzaldehyde azine
;
loop_
    _publ_author_name
    _publ_author_address
    'Ali, Qamar'
;
     H.E.J. Research Institute of Chemistry
     International Center for Chemical and Biological Sciences
     University of Karachi
     Karachi 7527
     Pakistan
;
    'Anis, Itrat'
;
     H.E.J. Research Institute of Chemistry
     International Center for Chemical and Biological Sciences
     University of Karachi
     Karachi 7527
     Pakistan
;
    'Raza Shah, M.'
;
     H.E.J. Research Institute of Chemistry
     International Center for Chemical and Biological Sciences
     University of Karachi
     Karachi 7527
     Pakistan
;
    'Ng, Seik Weng'
;
     Department of Chemistry
     University of Malaya
     50603 Kuala Lumpur
     Malaysia
;
_publ_section_synopsis     .
data_I
_audit_creation_method     SHELXL-97
_chemical_name_systematic
;
2,3-Dimethoxybenzaldehyde azine
;
_chemical_name_common     ?
_chemical_formula_moiety     'C18 H20 N2 O4'
_chemical_formula_sum     'C18 H20 N2 O4'
_chemical_formula_iupac     'C18 H20 N2 O4'
_chemical_formula_weight     328.36
_chemical_melting_point     ?
_symmetry_cell_setting     monoclinic
_symmetry_space_group_name_H-M     'P 21/n'
_symmetry_space_group_name_Hall     '-P 2yn'
loop_
    _symmetry_equiv_pos_as_xyz
    'x, y, z'
    '-x+1/2, y+1/2, -z+1/2'
    '-x, -y, -z'
    'x-1/2, -y-1/2, z-1/2'
_cell_length_a     8.0294(2)
_cell_length_b     17.9415(5)
_cell_length_c     17.5258(4)
_cell_angle_alpha     90.00
_cell_angle_beta     96.660(2)
_cell_angle_gamma     90.00
_cell_volume     2507.72(11)
_cell_formula_units_Z     6
_cell_measurement_reflns_used     5647
_cell_measurement_theta_min     2.3353
_cell_measurement_theta_max     29.2781
_cell_measurement_temperature     100(2)
_exptl_crystal_description     Prism
_exptl_crystal_colour     Yellow
_exptl_crystal_size_max     0.30
_exptl_crystal_size_mid     0.25
_exptl_crystal_size_min     0.20
_exptl_crystal_density_diffrn     1.305
_exptl_crystal_density_meas     ?
_exptl_crystal_density_method     'not measured'
_exptl_crystal_F_000     1044
_exptl_absorpt_coefficient_mu     0.093
_exptl_absorpt_correction_type     multi-scan
_exptl_absorpt_process_details     '(CrysAlis PRO; Agilent, 2010)'
_exptl_absorpt_correction_T_min     0.770
_exptl_absorpt_correction_T_max     1.000
_diffrn_ambient_temperature     100(2)
_diffrn_radiation_type     MoK\a
_diffrn_radiation_wavelength     0.71073
_diffrn_radiation_source     'SuperNova (Mo) X-ray Source'
_diffrn_radiation_monochromator     Mirror
_diffrn_measurement_device_type
                  'Agilent SuperNova Dual diffractometer with an Atlas detector'
_diffrn_measurement_method     \w
_diffrn_detector_area_resol_mean     10.4041
_diffrn_reflns_number     12722
_diffrn_reflns_av_R_equivalents     0.0286
_diffrn_reflns_av_sigmaI/netI     0.0401
_diffrn_reflns_theta_min     2.34
_diffrn_reflns_theta_max     27.50
_diffrn_reflns_theta_full     27.50
_diffrn_measured_fraction_theta_max     0.972
_diffrn_measured_fraction_theta_full     0.972
_diffrn_reflns_limit_h_min     -10
_diffrn_reflns_limit_h_max     10
_diffrn_reflns_limit_k_min     -18
_diffrn_reflns_limit_k_max     22
_diffrn_reflns_limit_l_min     -15
_diffrn_reflns_limit_l_max     22
_diffrn_standards_number     0
_diffrn_standards_interval_count     0
_diffrn_standards_interval_time     0
_diffrn_standards_decay_%     0
_reflns_number_total     5600
_reflns_number_gt     4465
_reflns_threshold_expression     I>2\s(I)
_refine_ls_structure_factor_coef     Fsqd
_refine_ls_matrix_type     full
_refine_ls_R_factor_all     0.0614
_refine_ls_R_factor_gt     0.0463
_refine_ls_wR_factor_gt     0.1134
_refine_ls_wR_factor_ref     0.1251
_refine_ls_goodness_of_fit_ref     1.032
_refine_ls_restrained_S_all     1.032
_refine_ls_number_reflns     5600
_refine_ls_number_parameters     325
_refine_ls_number_restraints     0
_refine_ls_hydrogen_treatment     constr
_refine_ls_weighting_scheme     calc
_refine_ls_weighting_details
         'calc w=1/[\s^2^(Fo^2^)+(0.0541P)^2^+1.0146P] where P=(Fo^2^+2Fc^2^)/3'
_atom_sites_solution_hydrogens     geom
_atom_sites_solution_primary     direct
_atom_sites_solution_secondary     difmap
_refine_ls_shift/su_max     0.001
_refine_ls_shift/su_mean     0.001
_refine_diff_density_max     0.306
_refine_diff_density_min     -0.220
_refine_ls_extinction_method     none
_refine_ls_extinction_coef     ?
loop_
    _atom_type_symbol
    _atom_type_description
    _atom_type_scat_dispersion_real
    _atom_type_scat_dispersion_imag
    _atom_type_scat_source
    'C' 'C' 0.0033 0.0016
                         'International Tables Vol C Tables 4.2.6.8 and 6.1.1.4'
    'H' 'H' 0.0000 0.0000
                         'International Tables Vol C Tables 4.2.6.8 and 6.1.1.4'
    'N' 'N' 0.0061 0.0033
                         'International Tables Vol C Tables 4.2.6.8 and 6.1.1.4'
    'O' 'O' 0.0106 0.0060
                         'International Tables Vol C Tables 4.2.6.8 and 6.1.1.4'
_computing_data_collection     'CrysAlis PRO (Agilent, 2010)'
_computing_cell_refinement     'CrysAlis PRO (Agilent, 2010)'
_computing_data_reduction     'CrysAlis PRO (Agilent, 2010)'
_computing_structure_solution     'SHELXS97 (Sheldrick, 2008)'
_computing_structure_refinement     'SHELXL97 (Sheldrick, 2008)'
_computing_molecular_graphics     'X-SEED (Barbour, 2001)'
_computing_publication_material     'publCIF (Westrip, 2010)'
loop_
    _atom_site_type_symbol
    _atom_site_label
    _atom_site_fract_x
    _atom_site_fract_y
    _atom_site_fract_z
    _atom_site_U_iso_or_equiv
    _atom_site_adp_type
    _atom_site_calc_flag
    _atom_site_refinement_flags
    _atom_site_occupancy
    _atom_site_disorder_assembly
    _atom_site_disorder_group
    O O1 1.44670(14) 0.12618(6) 0.46827(6) 0.0233(3) Uani d . 1 . .
    O O2 1.51150(15) 0.22434(7) 0.36049(6) 0.0274(3) Uani d . 1 . .
    O O3 0.80577(13) 0.08624(6) 0.73656(6) 0.0206(2) Uani d . 1 . .
    O O4 0.88407(14) -0.04039(6) 0.81165(6) 0.0229(3) Uani d . 1 . .
    O O5 -0.14383(13) 0.28732(6) 0.56994(6) 0.0207(3) Uani d . 1 . .
    O O6 -0.24191(14) 0.39718(7) 0.47148(6) 0.0270(3) Uani d . 1 . .
    N N1 0.99742(18) 0.02682(8) 0.47015(7) 0.0244(3) Uani d . 1 . .
    N N2 0.33013(17) 0.14903(8) 0.66135(7) 0.0230(3) Uani d . 1 . .
    N N3 0.32823(17) 0.21485(8) 0.61681(7) 0.0219(3) Uani d . 1 . .
    C C1 1.1291(2) 0.06789(9) 0.47776(9) 0.0227(3) Uani d . 1 . .
    H H1 1.2113 0.0607 0.5207 0.027 Uiso calc R 1 . .
    C C2 1.1546(2) 0.12573(9) 0.42122(9) 0.0216(3) Uani d . 1 . .
    C C3 1.3166(2) 0.15129(9) 0.41631(8) 0.0210(3) Uani d . 1 . .
    C C4 1.3473(2) 0.20464(9) 0.36085(9) 0.0225(3) Uani d . 1 . .
    C C5 1.2143(2) 0.23323(10) 0.31222(9) 0.0270(4) Uani d . 1 . .
    H H5 1.2338 0.2696 0.2749 0.032 Uiso calc R 1 . .
    C C6 1.0521(2) 0.20851(10) 0.31822(10) 0.0284(4) Uani d . 1 . .
    H H6 0.9613 0.2289 0.2852 0.034 Uiso calc R 1 . .
    C C7 1.0209(2) 0.15493(10) 0.37118(9) 0.0263(4) Uani d . 1 . .
    H H7 0.9097 0.1379 0.3738 0.032 Uiso calc R 1 . .
    C C8 1.5554(2) 0.07435(10) 0.43631(10) 0.0290(4) Uani d . 1 . .
    H H8A 1.6445 0.0589 0.4761 0.044 Uiso calc R 1 . .
    H H8B 1.6052 0.0982 0.3940 0.044 Uiso calc R 1 . .
    H H8C 1.4907 0.0306 0.4169 0.044 Uiso calc R 1 . .
    C C9 1.5503(2) 0.27571(11) 0.30281(11) 0.0336(4) Uani d . 1 . .
    H H9A 1.6713 0.2852 0.3087 0.050 Uiso calc R 1 . .
    H H9B 1.4902 0.3226 0.3083 0.050 Uiso calc R 1 . .
    H H9C 1.5161 0.2545 0.2519 0.050 Uiso calc R 1 . .
    C C10 0.4791(2) 0.12549(9) 0.68026(8) 0.0200(3) Uani d . 1 . .
    H H10A 0.5707 0.1537 0.6659 0.024 Uiso calc R 1 . .
    C C11 0.51268(19) 0.05616(9) 0.72347(8) 0.0195(3) Uani d . 1 . .
    C C12 0.67881(19) 0.03737(9) 0.74863(8) 0.0186(3) Uani d . 1 . .
    C C13 0.71782(19) -0.02919(9) 0.78884(8) 0.0194(3) Uani d . 1 . .
    C C14 0.5896(2) -0.07717(9) 0.80322(9) 0.0218(3) Uani d . 1 . .
    H H14A 0.6145 -0.1224 0.8303 0.026 Uiso calc R 1 . .
    C C15 0.4237(2) -0.05849(10) 0.77768(9) 0.0235(4) Uani d . 1 . .
    H H15A 0.3363 -0.0916 0.7874 0.028 Uiso calc R 1 . .
    C C16 0.3841(2) 0.00711(9) 0.73868(9) 0.0222(3) Uani d . 1 . .
    H H16A 0.2704 0.0191 0.7222 0.027 Uiso calc R 1 . .
    C C17 0.9006(2) 0.06256(10) 0.67612(9) 0.0262(4) Uani d . 1 . .
    H H17A 0.9887 0.0991 0.6700 0.039 Uiso calc R 1 . .
    H H17B 0.8259 0.0585 0.6279 0.039 Uiso calc R 1 . .
    H H17C 0.9517 0.0139 0.6892 0.039 Uiso calc R 1 . .
    C C18 0.9285(2) -0.10591(10) 0.85626(9) 0.0253(4) Uani d . 1 . .
    H H18A 1.0505 -0.1078 0.8691 0.038 Uiso calc R 1 . .
    H H18B 0.8907 -0.1503 0.8265 0.038 Uiso calc R 1 . .
    H H18C 0.8746 -0.1044 0.9036 0.038 Uiso calc R 1 . .
    C C19 0.1780(2) 0.23233(9) 0.59042(8) 0.0210(3) Uani d . 1 . .
    H H19A 0.0886 0.2030 0.6053 0.025 Uiso calc R 1 . .
    C C20 0.1376(2) 0.29503(9) 0.53866(8) 0.0193(3) Uani d . 1 . .
    C C21 0.2569(2) 0.32947(9) 0.49745(8) 0.0216(3) Uani d . 1 . .
    H H21A 0.3706 0.3139 0.5048 0.026 Uiso calc R 1 . .
    C C22 0.2081(2) 0.38584(10) 0.44645(9) 0.0246(4) Uani d . 1 . .
    H H22A 0.2887 0.4084 0.4182 0.030 Uiso calc R 1 . .
    C C23 0.0420(2) 0.41041(9) 0.43554(9) 0.0234(4) Uani d . 1 . .
    H H23A 0.0103 0.4496 0.4004 0.028 Uiso calc R 1 . .
    C C24 -0.0767(2) 0.37737(9) 0.47628(9) 0.0209(3) Uani d . 1 . .
    C C25 -0.02836(19) 0.31907(9) 0.52731(8) 0.0191(3) Uani d . 1 . .
    C C26 -0.2977(2) 0.45460(11) 0.41808(11) 0.0309(4) Uani d . 1 . .
    H H26A -0.4175 0.4637 0.4199 0.046 Uiso calc R 1 . .
    H H26B -0.2793 0.4390 0.3661 0.046 Uiso calc R 1 . .
    H H26C -0.2347 0.5004 0.4315 0.046 Uiso calc R 1 . .
    C C27 -0.2600(2) 0.23775(10) 0.52664(9) 0.0273(4) Uani d . 1 . .
    H H27A -0.3380 0.2173 0.5603 0.041 Uiso calc R 1 . .
    H H27B -0.1981 0.1969 0.5057 0.041 Uiso calc R 1 . .
    H H27C -0.3231 0.2652 0.4844 0.041 Uiso calc R 1 . .
loop_
    _atom_site_aniso_label
    _atom_site_aniso_U_11
    _atom_site_aniso_U_22
    _atom_site_aniso_U_33
    _atom_site_aniso_U_12
    _atom_site_aniso_U_13
    _atom_site_aniso_U_23
    O1 0.0249(6) 0.0233(6) 0.0214(5) 0.0023(5) 0.0017(4) 0.0007(4)
    O2 0.0256(6) 0.0275(7) 0.0292(6) -0.0034(5) 0.0027(5) 0.0083(5)
    O3 0.0180(6) 0.0206(6) 0.0235(5) -0.0015(5) 0.0043(4) -0.0011(4)
    O4 0.0182(6) 0.0238(6) 0.0262(6) 0.0018(5) -0.0002(4) 0.0054(5)
    O5 0.0182(6) 0.0237(6) 0.0205(5) -0.0017(5) 0.0041(4) 0.0006(4)
    O6 0.0200(6) 0.0308(7) 0.0307(6) 0.0066(5) 0.0051(5) 0.0103(5)
    N1 0.0263(8) 0.0247(8) 0.0235(7) -0.0004(6) 0.0086(6) 0.0015(6)
    N2 0.0227(7) 0.0229(7) 0.0232(7) 0.0017(6) 0.0017(5) 0.0029(5)
    N3 0.0223(7) 0.0206(7) 0.0225(7) 0.0019(6) 0.0012(5) 0.0020(5)
    C1 0.0254(9) 0.0215(9) 0.0222(8) 0.0028(7) 0.0065(6) -0.0016(6)
    C2 0.0251(9) 0.0188(8) 0.0217(8) 0.0015(7) 0.0068(6) -0.0012(6)
    C3 0.0267(9) 0.0175(8) 0.0189(7) 0.0014(7) 0.0033(6) -0.0028(6)
    C4 0.0237(9) 0.0213(9) 0.0227(8) -0.0008(7) 0.0041(6) -0.0019(6)
    C5 0.0312(9) 0.0266(9) 0.0234(8) 0.0024(8) 0.0045(7) 0.0048(7)
    C6 0.0265(9) 0.0305(10) 0.0281(8) 0.0053(8) 0.0020(7) 0.0035(7)
    C7 0.0249(9) 0.0259(9) 0.0289(8) 0.0013(7) 0.0059(7) 0.0002(7)
    C8 0.0284(9) 0.0244(9) 0.0348(9) 0.0052(8) 0.0062(7) 0.0016(7)
    C9 0.0312(10) 0.0310(10) 0.0397(10) -0.0009(8) 0.0086(8) 0.0133(8)
    C10 0.0196(8) 0.0220(8) 0.0182(7) -0.0002(7) 0.0016(6) -0.0004(6)
    C11 0.0203(8) 0.0216(8) 0.0166(7) 0.0014(7) 0.0027(6) -0.0019(6)
    C12 0.0192(8) 0.0196(8) 0.0174(7) -0.0019(6) 0.0035(6) -0.0031(6)
    C13 0.0182(8) 0.0225(8) 0.0173(7) 0.0012(7) 0.0013(6) -0.0026(6)
    C14 0.0249(8) 0.0205(8) 0.0203(7) 0.0008(7) 0.0038(6) 0.0018(6)
    C15 0.0212(8) 0.0258(9) 0.0241(8) -0.0043(7) 0.0048(6) -0.0002(6)
    C16 0.0169(8) 0.0266(9) 0.0230(8) 0.0007(7) 0.0025(6) 0.0002(6)
    C17 0.0226(9) 0.0284(9) 0.0291(9) 0.0017(7) 0.0089(7) 0.0018(7)
    C18 0.0227(9) 0.0249(9) 0.0276(8) 0.0043(7) -0.0002(6) 0.0064(7)
    C19 0.0206(8) 0.0221(9) 0.0203(7) 0.0004(7) 0.0030(6) -0.0021(6)
    C20 0.0212(8) 0.0185(8) 0.0176(7) 0.0008(7) -0.0001(6) -0.0027(6)
    C21 0.0184(8) 0.0244(9) 0.0217(8) -0.0003(7) 0.0011(6) -0.0026(6)
    C22 0.0235(9) 0.0268(9) 0.0241(8) -0.0041(7) 0.0058(6) 0.0004(7)
    C23 0.0247(9) 0.0231(9) 0.0221(8) 0.0011(7) 0.0019(6) 0.0046(6)
    C24 0.0189(8) 0.0228(9) 0.0211(7) 0.0021(7) 0.0021(6) -0.0016(6)
    C25 0.0194(8) 0.0208(8) 0.0175(7) -0.0024(7) 0.0036(6) -0.0020(6)
    C26 0.0245(9) 0.0291(10) 0.0385(10) 0.0055(8) 0.0012(7) 0.0116(8)
    C27 0.0224(9) 0.0302(10) 0.0288(9) -0.0065(8) 0.0013(7) 0.0000(7)
loop_
    _geom_bond_atom_site_label_1
    _geom_bond_atom_site_label_2
    _geom_bond_site_symmetry_2
    _geom_bond_distance
    _geom_bond_publ_flag
    O1 C3 . 1.3792(19) ?
    O1 C8 . 1.433(2) ?
    O2 C4 . 1.366(2) ?
    O2 C9 . 1.429(2) ?
    O3 C12 . 1.3794(18) ?
    O3 C17 . 1.4383(19) ?
    O4 C13 . 1.3632(19) ?
    O4 C18 . 1.4339(19) ?
    O5 C25 . 1.3796(18) ?
    O5 C27 . 1.440(2) ?
    O6 C24 . 1.3664(19) ?
    O6 C26 . 1.429(2) ?
    N1 C1 . 1.283(2) ?
    N1 N1 3_756 1.419(3) ?
    N2 C10 . 1.276(2) ?
    N2 N3 . 1.4146(19) ?
    N3 C19 . 1.280(2) ?
    C1 C2 . 1.465(2) ?
    C1 H1 . 0.9500 ?
    C2 C3 . 1.392(2) ?
    C2 C7 . 1.406(2) ?
    C3 C4 . 1.406(2) ?
    C4 C5 . 1.385(2) ?
    C5 C6 . 1.391(2) ?
    C5 H5 . 0.9500 ?
    C6 C7 . 1.379(2) ?
    C6 H6 . 0.9500 ?
    C7 H7 . 0.9500 ?
    C8 H8A . 0.9800 ?
    C8 H8B . 0.9800 ?
    C8 H8C . 0.9800 ?
    C9 H9A . 0.9800 ?
    C9 H9B . 0.9800 ?
    C9 H9C . 0.9800 ?
    C10 C11 . 1.465(2) ?
    C10 H10A . 0.9500 ?
    C11 C12 . 1.397(2) ?
    C11 C16 . 1.405(2) ?
    C12 C13 . 1.403(2) ?
    C13 C14 . 1.387(2) ?
    C14 C15 . 1.396(2) ?
    C14 H14A . 0.9500 ?
    C15 C16 . 1.380(2) ?
    C15 H15A . 0.9500 ?
    C16 H16A . 0.9500 ?
    C17 H17A . 0.9800 ?
    C17 H17B . 0.9800 ?
    C17 H17C . 0.9800 ?
    C18 H18A . 0.9800 ?
    C18 H18B . 0.9800 ?
    C18 H18C . 0.9800 ?
    C19 C20 . 1.458(2) ?
    C19 H19A . 0.9500 ?
    C20 C25 . 1.393(2) ?
    C20 C21 . 1.407(2) ?
    C21 C22 . 1.376(2) ?
    C21 H21A . 0.9500 ?
    C22 C23 . 1.396(2) ?
    C22 H22A . 0.9500 ?
    C23 C24 . 1.388(2) ?
    C23 H23A . 0.9500 ?
    C24 C25 . 1.401(2) ?
    C26 H26A . 0.9800 ?
    C26 H26B . 0.9800 ?
    C26 H26C . 0.9800 ?
    C27 H27A . 0.9800 ?
    C27 H27B . 0.9800 ?
    C27 H27C . 0.9800 ?
loop_
    _geom_angle_atom_site_label_1
    _geom_angle_atom_site_label_2
    _geom_angle_atom_site_label_3
    _geom_angle_site_symmetry_1
    _geom_angle_site_symmetry_3
    _geom_angle
    _geom_angle_publ_flag
    C3 O1 C8 . . 113.74(12) ?
    C4 O2 C9 . . 117.40(13) ?
    C12 O3 C17 . . 112.88(12) ?
    C13 O4 C18 . . 117.00(12) ?
    C25 O5 C27 . . 113.87(11) ?
    C24 O6 C26 . . 117.17(13) ?
    C1 N1 N1 . 3_756 111.08(16) ?
    C10 N2 N3 . . 111.68(13) ?
    C19 N3 N2 . . 110.69(13) ?
    N1 C1 C2 . . 120.95(15) ?
    N1 C1 H1 . . 119.5 ?
    C2 C1 H1 . . 119.5 ?
    C3 C2 C7 . . 119.36(15) ?
    C3 C2 C1 . . 118.68(15) ?
    C7 C2 C1 . . 121.96(15) ?
    O1 C3 C2 . . 119.57(14) ?
    O1 C3 C4 . . 119.93(15) ?
    C2 C3 C4 . . 120.45(15) ?
    O2 C4 C5 . . 125.23(15) ?
    O2 C4 C3 . . 115.20(14) ?
    C5 C4 C3 . . 119.57(16) ?
    C4 C5 C6 . . 119.79(16) ?
    C4 C5 H5 . . 120.1 ?
    C6 C5 H5 . . 120.1 ?
    C7 C6 C5 . . 121.20(16) ?
    C7 C6 H6 . . 119.4 ?
    C5 C6 H6 . . 119.4 ?
    C6 C7 C2 . . 119.61(16) ?
    C6 C7 H7 . . 120.2 ?
    C2 C7 H7 . . 120.2 ?
    O1 C8 H8A . . 109.5 ?
    O1 C8 H8B . . 109.5 ?
    H8A C8 H8B . . 109.5 ?
    O1 C8 H8C . . 109.5 ?
    H8A C8 H8C . . 109.5 ?
    H8B C8 H8C . . 109.5 ?
    O2 C9 H9A . . 109.5 ?
    O2 C9 H9B . . 109.5 ?
    H9A C9 H9B . . 109.5 ?
    O2 C9 H9C . . 109.5 ?
    H9A C9 H9C . . 109.5 ?
    H9B C9 H9C . . 109.5 ?
    N2 C10 C11 . . 121.74(15) ?
    N2 C10 H10A . . 119.1 ?
    C11 C10 H10A . . 119.1 ?
    C12 C11 C16 . . 118.99(15) ?
    C12 C11 C10 . . 118.67(14) ?
    C16 C11 C10 . . 122.32(14) ?
    O3 C12 C11 . . 119.60(14) ?
    O3 C12 C13 . . 119.47(14) ?
    C11 C12 C13 . . 120.88(14) ?
    O4 C13 C14 . . 125.27(14) ?
    O4 C13 C12 . . 115.25(14) ?
    C14 C13 C12 . . 119.47(14) ?
    C13 C14 C15 . . 119.57(15) ?
    C13 C14 H14A . . 120.2 ?
    C15 C14 H14A . . 120.2 ?
    C16 C15 C14 . . 121.34(15) ?
    C16 C15 H15A . . 119.3 ?
    C14 C15 H15A . . 119.3 ?
    C15 C16 C11 . . 119.75(15) ?
    C15 C16 H16A . . 120.1 ?
    C11 C16 H16A . . 120.1 ?
    O3 C17 H17A . . 109.5 ?
    O3 C17 H17B . . 109.5 ?
    H17A C17 H17B . . 109.5 ?
    O3 C17 H17C . . 109.5 ?
    H17A C17 H17C . . 109.5 ?
    H17B C17 H17C . . 109.5 ?
    O4 C18 H18A . . 109.5 ?
    O4 C18 H18B . . 109.5 ?
    H18A C18 H18B . . 109.5 ?
    O4 C18 H18C . . 109.5 ?
    H18A C18 H18C . . 109.5 ?
    H18B C18 H18C . . 109.5 ?
    N3 C19 C20 . . 123.12(15) ?
    N3 C19 H19A . . 118.4 ?
    C20 C19 H19A . . 118.4 ?
    C25 C20 C21 . . 119.17(14) ?
    C25 C20 C19 . . 117.91(14) ?
    C21 C20 C19 . . 122.85(14) ?
    C22 C21 C20 . . 119.77(15) ?
    C22 C21 H21A . . 120.1 ?
    C20 C21 H21A . . 120.1 ?
    C21 C22 C23 . . 121.09(15) ?
    C21 C22 H22A . . 119.5 ?
    C23 C22 H22A . . 119.5 ?
    C24 C23 C22 . . 119.76(15) ?
    C24 C23 H23A . . 120.1 ?
    C22 C23 H23A . . 120.1 ?
    O6 C24 C23 . . 125.21(14) ?
    O6 C24 C25 . . 115.38(14) ?
    C23 C24 C25 . . 119.41(15) ?
    O5 C25 C20 . . 119.13(14) ?
    O5 C25 C24 . . 120.00(14) ?
    C20 C25 C24 . . 120.79(14) ?
    O6 C26 H26A . . 109.5 ?
    O6 C26 H26B . . 109.5 ?
    H26A C26 H26B . . 109.5 ?
    O6 C26 H26C . . 109.5 ?
    H26A C26 H26C . . 109.5 ?
    H26B C26 H26C . . 109.5 ?
    O5 C27 H27A . . 109.5 ?
    O5 C27 H27B . . 109.5 ?
    H27A C27 H27B . . 109.5 ?
    O5 C27 H27C . . 109.5 ?
    H27A C27 H27C . . 109.5 ?
    H27B C27 H27C . . 109.5 ?
loop_
    _geom_torsion_atom_site_label_1
    _geom_torsion_atom_site_label_2
    _geom_torsion_atom_site_label_3
    _geom_torsion_atom_site_label_4
    _geom_torsion_site_symmetry_1
    _geom_torsion_site_symmetry_2
    _geom_torsion_site_symmetry_3
    _geom_torsion_site_symmetry_4
    _geom_torsion
    _geom_torsion_publ_flag
    C10 N2 N3 C19 . . . . 171.89(14) ?
    N1 N1 C1 C2 3_756 . . . 177.86(15) ?
    N1 C1 C2 C3 . . . . -158.74(15) ?
    N1 C1 C2 C7 . . . . 20.1(2) ?
    C8 O1 C3 C2 . . . . 106.62(16) ?
    C8 O1 C3 C4 . . . . -75.95(18) ?
    C7 C2 C3 O1 . . . . 176.09(14) ?
    C1 C2 C3 O1 . . . . -5.0(2) ?
    C7 C2 C3 C4 . . . . -1.3(2) ?
    C1 C2 C3 C4 . . . . 177.54(14) ?
    C9 O2 C4 C5 . . . . -3.4(2) ?
    C9 O2 C4 C3 . . . . 177.07(15) ?
    O1 C3 C4 O2 . . . . 3.9(2) ?
    C2 C3 C4 O2 . . . . -178.72(14) ?
    O1 C3 C4 C5 . . . . -175.72(14) ?
    C2 C3 C4 C5 . . . . 1.7(2) ?
    O2 C4 C5 C6 . . . . 179.92(15) ?
    C3 C4 C5 C6 . . . . -0.5(2) ?
    C4 C5 C6 C7 . . . . -1.0(3) ?
    C5 C6 C7 C2 . . . . 1.3(3) ?
    C3 C2 C7 C6 . . . . -0.2(2) ?
    C1 C2 C7 C6 . . . . -179.01(15) ?
    N3 N2 C10 C11 . . . . -177.09(13) ?
    N2 C10 C11 C12 . . . . -173.93(14) ?
    N2 C10 C11 C16 . . . . 7.8(2) ?
    C17 O3 C12 C11 . . . . -105.52(16) ?
    C17 O3 C12 C13 . . . . 77.10(17) ?
    C16 C11 C12 O3 . . . . -177.65(13) ?
    C10 C11 C12 O3 . . . . 4.0(2) ?
    C16 C11 C12 C13 . . . . -0.3(2) ?
    C10 C11 C12 C13 . . . . -178.66(13) ?
    C18 O4 C13 C14 . . . . -2.2(2) ?
    C18 O4 C13 C12 . . . . 176.95(13) ?
    O3 C12 C13 O4 . . . . -1.4(2) ?
    C11 C12 C13 O4 . . . . -178.69(13) ?
    O3 C12 C13 C14 . . . . 177.86(13) ?
    C11 C12 C13 C14 . . . . 0.5(2) ?
    O4 C13 C14 C15 . . . . 178.95(14) ?
    C12 C13 C14 C15 . . . . -0.2(2) ?
    C13 C14 C15 C16 . . . . -0.4(2) ?
    C14 C15 C16 C11 . . . . 0.6(2) ?
    C12 C11 C16 C15 . . . . -0.2(2) ?
    C10 C11 C16 C15 . . . . 178.05(14) ?
    N2 N3 C19 C20 . . . . -176.19(13) ?
    N3 C19 C20 C25 . . . . -165.89(15) ?
    N3 C19 C20 C21 . . . . 17.2(2) ?
    C25 C20 C21 C22 . . . . -0.4(2) ?
    C19 C20 C21 C22 . . . . 176.53(15) ?
    C20 C21 C22 C23 . . . . 0.9(2) ?
    C21 C22 C23 C24 . . . . -0.4(2) ?
    C26 O6 C24 C23 . . . . 2.5(2) ?
    C26 O6 C24 C25 . . . . -177.83(14) ?
    C22 C23 C24 O6 . . . . 178.95(15) ?
    C22 C23 C24 C25 . . . . -0.7(2) ?
    C27 O5 C25 C20 . . . . -107.31(16) ?
    C27 O5 C25 C24 . . . . 75.94(18) ?
    C21 C20 C25 O5 . . . . -177.46(13) ?
    C19 C20 C25 O5 . . . . 5.5(2) ?
    C21 C20 C25 C24 . . . . -0.7(2) ?
    C19 C20 C25 C24 . . . . -177.79(14) ?
    O6 C24 C25 O5 . . . . -1.7(2) ?
    C23 C24 C25 O5 . . . . 177.97(14) ?
    O6 C24 C25 C20 . . . . -178.42(13) ?
    C23 C24 C25 C20 . . . . 1.3(2) ?
loop_
    _geom_hbond_atom_site_label_D
    _geom_hbond_atom_site_label_H
    _geom_hbond_atom_site_label_A
    _geom_hbond_site_symmetry_A
    _geom_hbond_distance_DH
    _geom_hbond_distance_HA
    _geom_hbond_distance_DA
    _geom_hbond_angle_DHA
    C9 H9B O3 4_665 0.98 2.45 3.288(2) 143
    C14 H14A O5 2_546 0.95 2.37 3.2890(19) 161
    C18 H18C O6 2_546 0.98 2.54 3.5229(19) 178
    C27 H27C O2 1_355 0.98 2.52 3.2656(19) 133
