# Supplementary material for: 2,3-Dimeth­oxy­benzaldehyde azine
Source: Acta Crystallogr Sect E Struct Rep Online. 2011 Jan 29;67(Pt 2):o531. doi: 10.1107/S1600536811003217 (PMC3051495; doi:10.1107/S1600536811003217)
Supplement: Supplementary file 2 [file e-67-0o531-Isup2.hkl]

# 
# h,k,l, Fc-squared, Fo-squared, sigma(Fo-squared) and status flag 
# 
data_I
_shelx_title '  P21/n' 
_shelx_refln_list_code          4 
_shelx_F_calc_maximum      370.16 
_exptl_crystal_F_000      1044.00 
_reflns_d_resolution_high  0.7696 
 
loop_ 
 _symmetry_equiv_pos_as_xyz 
 'x, y, z' 
 '-x+1/2, y+1/2, -z+1/2' 
 '-x, -y, -z' 
 'x-1/2, -y-1/2, z-1/2' 
 
_cell_length_a     8.0294 
_cell_length_b    17.9415 
_cell_length_c    17.5258 
_cell_angle_alpha  90.000 
_cell_angle_beta   96.660 
_cell_angle_gamma  90.000 
 
_shelx_F_squared_multiplier     1.000 
 
loop_ 
 _refln_index_h 
 _refln_index_k 
 _refln_index_l 
 _refln_F_squared_calc 
 _refln_F_squared_meas 
 _refln_F_squared_sigma 
 _refln_observed_status 
   2   0   0      479.78      431.81     17.26 o 
   4   0   0      698.09      724.67     31.43 o 
   6   0   0      543.09      481.62     32.13 o 
   8   0   0       14.39        3.09      5.15 o 
  10   0   0        9.50        0.93      8.63 o 
   1   1   0     4779.77     4489.51     28.52 o 
   2   1   0        6.10       13.00      2.44 o 
   3   1   0      310.94      337.53     13.27 o 
   4   1   0      857.02      794.18     23.39 o 
   5   1   0      157.93      215.78     13.83 o 
   6   1   0      196.44      209.63     14.99 o 
   7   1   0      196.22      210.38     16.39 o 
   8   1   0       23.55       20.32      6.12 o 
   9   1   0      148.38      182.64     18.07 o 
   1   2   0     9442.99     8574.63     61.15 o 
   2   2   0      861.15      896.06     18.19 o 
   3   2   0     2857.33     2902.69     39.25 o 
   4   2   0      212.96      226.15     12.67 o 
   5   2   0       14.12        8.32      3.43 o 
   6   2   0     1023.34     1035.86     33.44 o 
   7   2   0      100.43      101.07     16.79 o 
   8   2   0        4.30        6.66      4.48 o 
   9   2   0       92.36       99.15     13.44 o 
   1   3   0     4387.34     4248.31     48.37 o 
   2   3   0      349.82      330.12     16.46 o 
   3   3   0      768.90      864.48     21.96 o 
   4   3   0       21.37       10.51      3.23 o 
   5   3   0      140.33      128.93     16.37 o 
   6   3   0      934.47      928.43     31.80 o 
   7   3   0      422.53      410.03     17.87 o 
   8   3   0      364.94      319.49     17.14 o 
   9   3   0        9.59        5.39      4.24 o 
   0   4   0       10.59       16.76      2.94 o 
   1   4   0     1608.06     1522.74     21.09 o 
   2   4   0      723.96      602.39     23.20 o 
   3   4   0     2388.93     2392.05     53.03 o 
   4   4   0       96.14      138.90     10.45 o 
   5   4   0       35.44       34.53      6.02 o 
   6   4   0      468.56      469.32     22.97 o 
   7   4   0     3811.57     3835.58     53.11 o 
   8   4   0      470.21      488.66     27.52 o 
   9   4   0       43.59       21.21      7.16 o 
   1   5   0      274.41      238.27     10.84 o 
   2   5   0     7776.09     7476.51     86.47 o 
   3   5   0     8461.86     8223.99    350.24 o 
   4   5   0      117.50      111.42     13.35 o 
   5   5   0        7.98       11.08      4.61 o 
   6   5   0      994.05     1028.98     48.68 o 
   7   5   0     1418.51     1327.05     30.60 o 
   8   5   0      110.96      126.96     20.75 o 
   9   5   0        2.32       -0.96      6.16 o 
   0   6   0    12457.20    12423.77     95.02 o 
   1   6   0      631.91      632.80     13.76 o 
   2   6   0       40.06       37.95      6.94 o 
   3   6   0      629.74      801.60     33.08 o 
   4   6   0       30.46       30.22      3.10 o 
   5   6   0     1207.95     1205.80     28.90 o 
   6   6   0      418.06      400.75     16.68 o 
   7   6   0        8.66        2.90      2.31 o 
   8   6   0      228.37      180.69     25.23 o 
   9   6   0       13.19       22.74     10.56 o 
   1   7   0      233.41      267.88      8.69 o 
   2   7   0       19.57       19.75      2.17 o 
   3   7   0     1289.75     1308.13     43.65 o 
   4   7   0      371.15      435.35     27.54 o 
   5   7   0        0.18       -0.23      0.71 o 
   6   7   0      123.32      110.28      5.86 o 
   7   7   0     1138.86     1104.25     21.09 o 
   8   7   0        3.42       11.79      7.51 o 
   9   7   0        1.62       11.21      8.73 o 
   0   8   0       28.40       27.89      5.54 o 
   1   8   0        2.05        6.59      2.22 o 
   2   8   0      186.88      230.88      8.09 o 
   3   8   0       35.47       46.72      9.35 o 
   4   8   0      861.88      843.76     39.25 o 
   5   8   0        4.12        7.86      6.13 o 
   6   8   0       21.29       20.41      3.03 o 
   7   8   0       66.38       78.81     13.75 o 
   8   8   0       29.57       26.22     10.43 o 
   9   8   0        1.53       -1.49      6.52 o 
   1   9   0      642.22      672.25     15.86 o 
   2   9   0      199.94      227.76      8.12 o 
   3   9   0      591.11      633.60     32.83 o 
   4   9   0     2067.23     2268.03     53.16 o 
   5   9   0       62.29       49.51     11.49 o 
   6   9   0       67.49       55.65     12.48 o 
   7   9   0      304.15      247.03     28.13 o 
   8   9   0       61.58       50.73     14.35 o 
   9   9   0      512.93      580.07     48.63 o 
   0  10   0        3.26        1.06      2.71 o 
   1  10   0     5865.78     6341.77    101.90 o 
   2  10   0        2.11        2.76      1.45 o 
   3  10   0      739.93      715.91     21.79 o 
   4  10   0       91.94       88.51     13.82 o 
   5  10   0      187.93      190.23     21.28 o 
   6  10   0       66.89       51.99     12.50 o 
   7  10   0      139.77      137.86     21.85 o 
   8  10   0        0.52       -1.42      6.25 o 
   1  11   0       14.76       27.52      5.83 o 
   2  11   0       42.01       57.44      4.79 o 
   3  11   0        3.77       12.10      4.57 o 
   4  11   0      128.52      123.92     17.00 o 
   5  11   0      520.10      503.98     35.61 o 
   6  11   0       51.88       72.66     14.88 o 
   7  11   0       10.56       18.66     10.52 o 
   8  11   0       81.67       91.47     18.91 o 
   0  12   0     3480.52     3399.27     72.51 o 
   1  12   0      366.45      396.46     14.51 o 
   2  12   0      251.20      258.13     10.60 o 
   3  12   0      132.95      124.66     18.94 o 
   4  12   0      491.75      524.11     34.99 o 
   5  12   0     1204.10     1108.96     54.05 o 
   6  12   0      452.65      384.77     34.66 o 
   7  12   0      592.07      616.95     46.12 o 
   8  12   0        2.63       -2.78      6.83 o 
   1  13   0       20.45       14.92      3.43 o 
   2  13   0        7.66        9.73      2.69 o 
   3  13   0       14.39       11.73      2.05 o 
   4  13   0        0.07        1.17      5.12 o 
   5  13   0      414.60      416.90     34.28 o 
   6  13   0       47.67       38.91     11.07 o 
   7  13   0       62.41       56.50     15.62 o 
   8  13   0       36.98       31.33     12.25 o 
   0  14   0      594.45      609.93     33.38 o 
   1  14   0        5.84       10.63      5.29 o 
   2  14   0      427.78      446.61     27.95 o 
   3  14   0       52.68       48.07      4.64 o 
   4  14   0     1408.58     1504.56     63.49 o 
   5  14   0      125.34      116.66     19.15 o 
   6  14   0      349.88      371.71     35.13 o 
   7  14   0       36.14       26.98     10.15 o 
   1  15   0     1200.76     1213.32     28.55 o 
   2  15   0      947.97      932.79     30.47 o 
   3  15   0        9.01       15.66      5.95 o 
   4  15   0     2778.90     2774.58     88.70 o 
   5  15   0       21.99       23.15      9.17 o 
   6  15   0       95.16      119.52     20.73 o 
   7  15   0        0.06       13.47     10.82 o 
   0  16   0      573.82      510.95     32.96 o 
   1  16   0       25.43       17.09      4.67 o 
   2  16   0      508.16      455.34     18.99 o 
   3  16   0        8.18       18.32      8.95 o 
   4  16   0      117.36      131.51     20.62 o 
   5  16   0       68.42       84.94     17.09 o 
   6  16   0      425.50      454.11     40.70 o 
   7  16   0       12.08       26.28     11.15 o 
   1  17   0       65.46       63.68     12.19 o 
   2  17   0      305.20      278.32     22.04 o 
   3  17   0     2597.84     2648.43     89.83 o 
   4  17   0      490.79      549.78     42.79 o 
   5  17   0        2.22       -0.35      7.90 o 
   6  17   0      170.09      161.90     25.62 o 
   0  18   0      237.29      247.01     20.15 o 
   1  18   0      104.80      140.10     21.02 o 
   2  18   0       19.92       13.04      9.32 o 
   3  18   0      171.75      158.56     23.22 o 
   4  18   0        5.86       24.96     11.12 o 
   5  18   0        1.73        5.76      5.66 o 
   6  18   0       54.94       53.61     14.37 o 
   1  19   0        8.72       12.06      8.56 o 
   2  19   0       11.27       28.30     11.23 o 
   3  19   0     1146.68     1221.16     64.58 o 
   4  19   0      299.92      330.79     34.97 o 
   5  19   0      115.78      186.44     27.04 o 
   0  20   0      221.83      262.05     30.48 o 
   1  20   0       39.79       26.13      9.60 o 
   2  20   0      235.15      224.16     28.35 o 
   3  20   0        4.23       23.31     13.56 o 
   4  20   0      149.86      138.14     23.33 o 
   1  21   0       35.49       25.27     12.06 o 
   2  21   0       17.48       22.96     10.84 o 
   3  21   0      119.66       85.30     19.04 o 
   0  22   0       22.89       39.05     14.87 o 
   1  22   0        2.41        3.16      6.33 o 
   2  22   0        0.00      -17.14     13.21 o 
  -9   0   1      273.08      293.21     32.03 o 
  -7   0   1      340.73      373.40     30.53 o 
  -5   0   1        8.66        0.72      3.29 o 
  -3   0   1      208.30      215.00     14.72 o 
  -1   0   1     3006.28     2651.41     28.98 o 
   1   0   1    20326.67    18460.58    124.59 o 
   3   0   1       10.01       11.04      3.78 o 
   5   0   1       35.58       82.17     12.45 o 
   7   0   1      143.91      117.89     11.83 o 
   9   0   1       22.80       25.43     10.94 o 
 -10   1   1        0.02        1.52     10.28 o 
  -9   1   1        2.30       -0.74      3.99 o 
  -8   1   1       18.38       12.65     16.49 o 
  -7   1   1      427.07      394.21     22.36 o 
  -6   1   1     2893.67     2895.51     55.10 o 
  -5   1   1      503.57      533.60     21.52 o 
  -4   1   1     1177.85     1307.02     39.87 o 
  -3   1   1        1.05        1.09      1.43 o 
  -2   1   1        0.05        0.82      1.14 o 
  -1   1   1     1851.73     1670.28     16.99 o 
   1   1   1     3604.49     3277.79     20.87 o 
   2   1   1    18470.41    17038.26    166.82 o 
   3   1   1      154.74      182.85      9.94 o 
   4   1   1      103.68      106.62     16.16 o 
   5   1   1     1042.75      950.88     28.98 o 
   6   1   1      282.54      268.92     11.63 o 
   7   1   1      653.62      630.39     19.45 o 
   8   1   1        6.54        1.32      4.30 o 
   9   1   1        3.85       -3.34      4.94 o 
 -10   2   1        0.44        1.12      4.92 o 
  -9   2   1      171.22      170.06     17.76 o 
  -8   2   1       23.11       28.25      7.13 o 
  -7   2   1      121.13      102.97     11.68 o 
  -6   2   1     1331.61     1293.25     69.99 o 
  -5   2   1      626.50      698.21     25.27 o 
  -4   2   1      303.00      279.28     13.97 o 
  -3   2   1       84.55       70.53      6.28 o 
  -2   2   1     1038.77      957.32     18.55 o 
  -1   2   1      556.48      515.96     10.73 o 
   0   2   1       76.08       62.43      4.42 o 
   1   2   1     1846.09     1722.60     21.03 o 
   2   2   1     3678.05     3638.46     33.80 o 
   3   2   1     1292.64     1220.07     25.64 o 
   4   2   1     1788.01     2036.81     60.05 o 
   5   2   1      106.17       64.76      7.81 o 
   6   2   1       61.26       71.77      6.07 o 
   7   2   1      171.72      169.85     11.50 o 
   8   2   1       19.27       -0.80      4.25 o 
   9   2   1        0.65       -8.57      7.53 o 
  -9   3   1      208.33      221.08     19.81 o 
  -8   3   1      907.11      990.73     38.77 o 
  -7   3   1     2653.22     2510.14     56.84 o 
  -6   3   1      176.39      160.40     15.02 o 
  -5   3   1       29.37       31.18      5.40 o 
  -4   3   1      145.37      154.81     10.65 o 
  -3   3   1     1753.89     1766.27     30.99 o 
  -2   3   1        9.38       12.52      1.78 o 
  -1   3   1      339.02      290.01      5.51 o 
   0   3   1       15.07       13.61      2.50 o 
   1   3   1     5538.85     5129.56     40.28 o 
   2   3   1      769.77      716.45     24.36 o 
   3   3   1     1318.60     1383.58     35.71 o 
   4   3   1     1039.67     1131.75     28.69 o 
   5   3   1       61.77       61.77      5.60 o 
   6   3   1     2441.84     2428.73     34.38 o 
   7   3   1      718.44      677.66     22.69 o 
   8   3   1      103.28      111.98     13.61 o 
   9   3   1      314.23      352.94     25.33 o 
  -9   4   1      226.35      218.91     19.93 o 
  -8   4   1        7.01        1.27      6.84 o 
  -7   4   1      115.37      146.31     14.24 o 
  -6   4   1     2200.86     2108.66     48.07 o 
  -5   4   1        1.53       -0.15      2.13 o 
  -4   4   1     2709.71     2902.01     46.12 o 
  -3   4   1     1370.75     1311.15     38.64 o 
  -2   4   1       52.27       44.10      3.21 o 
  -1   4   1      273.45      240.04      7.15 o 
   0   4   1     2125.30     2030.61     31.22 o 
   1   4   1        3.77        5.80      2.11 o 
   2   4   1        5.61        7.53      4.70 o 
   3   4   1      570.93      517.20     11.84 o 
   4   4   1      108.99       77.85      5.20 o 
   5   4   1       27.49       39.03      4.48 o 
   6   4   1      182.72      189.46      9.58 o 
   7   4   1        5.67       16.60      4.83 o 
   8   4   1       20.26       21.18      5.91 o 
   9   4   1        7.42       13.85      5.61 o 
  -9   5   1        3.35      -13.45      9.89 o 
  -8   5   1       24.11       18.17      9.10 o 
  -7   5   1       36.67       30.90     10.18 o 
  -6   5   1       11.73        9.94      5.99 o 
  -5   5   1      397.77      403.47     19.86 o 
  -4   5   1      258.01      215.28      9.59 o 
  -3   5   1       45.97       57.08      7.92 o 
  -2   5   1       52.54       62.47      5.45 o 
  -1   5   1    15924.28    14792.90     58.18 o 
   0   5   1     1020.40      915.13     17.30 o 
   1   5   1      213.70      235.23      6.39 o 
   2   5   1     1295.37     1049.25     24.25 o 
   3   5   1      138.23      131.36     13.09 o 
   4   5   1     3890.39     4232.66     64.44 o 
   5   5   1      102.41      106.38      6.27 o 
   6   5   1      349.60      371.99     14.37 o 
   7   5   1      262.14      227.51     14.33 o 
   8   5   1      137.20      119.17     20.53 o 
   9   5   1      100.54      101.67     20.71 o 
  -9   6   1       36.65       20.05     12.01 o 
  -8   6   1      370.53      408.01     36.64 o 
  -7   6   1       24.52       46.79     12.04 o 
  -6   6   1      258.71      267.50     25.21 o 
  -5   6   1       19.59       21.23      2.96 o 
  -4   6   1      328.10      333.80     11.40 o 
  -3   6   1     3296.53     3202.61     30.61 o 
  -2   6   1      251.09      211.27      5.86 o 
  -1   6   1     2409.75     2306.51     31.16 o 
   0   6   1      841.28      893.54     26.76 o 
   1   6   1      660.53      563.94     11.24 o 
   2   6   1       61.83       58.88      6.37 o 
   3   6   1     2880.59     2863.64     46.40 o 
   4   6   1      116.62      105.20      6.38 o 
   5   6   1      259.04      270.24      8.70 o 
   6   6   1      735.91      722.13     21.43 o 
   7   6   1      284.75      266.89     14.94 o 
   8   6   1       37.46       32.17     10.84 o 
   9   6   1       68.70      117.81     21.48 o 
  -9   7   1       15.21       -2.39      6.29 o 
  -8   7   1      225.73      232.82     28.63 o 
  -7   7   1       93.61       85.14      7.93 o 
  -6   7   1      778.48      765.97     21.88 o 
  -5   7   1      184.54      192.59      8.47 o 
  -4   7   1      131.09      175.73      7.15 o 
  -3   7   1      424.91      453.13     23.27 o 
  -2   7   1      166.47      160.11      5.12 o 
  -1   7   1      829.21      879.45     14.73 o 
   0   7   1      184.66      186.76     13.11 o 
   1   7   1       41.16       34.97      3.21 o 
   2   7   1      549.93      603.81     20.35 o 
   3   7   1      316.93      331.46     16.48 o 
   4   7   1        6.88        5.08      2.75 o 
   5   7   1      114.90       87.70     13.05 o 
   6   7   1        0.10        0.25      1.22 o 
   7   7   1     1869.25     1669.25     33.35 o 
   8   7   1      238.44      245.70     29.05 o 
   9   7   1       40.44       16.46      8.50 o 
  -9   8   1       51.26       65.81     16.76 o 
  -8   8   1       12.70       15.86      9.81 o 
  -7   8   1       49.87       45.91      5.44 o 
  -6   8   1        0.50       -0.56      1.34 o 
  -5   8   1        6.49        5.73      2.49 o 
  -4   8   1      557.58      592.79     28.00 o 
  -3   8   1        7.92        6.85      1.58 o 
  -2   8   1     1882.69     1919.68     20.35 o 
  -1   8   1       82.19       82.48      6.22 o 
   0   8   1        7.06        6.65      3.34 o 
   1   8   1     2181.90     2298.09     47.42 o 
   2   8   1        0.00       -0.01      0.61 o 
   3   8   1     2330.28     2386.64     81.88 o 
   4   8   1        9.11       13.00      3.73 o 
   5   8   1      362.19      309.18     26.31 o 
   6   8   1       52.46       61.40     13.13 o 
   7   8   1       72.33       82.61     16.40 o 
   8   8   1       41.80       56.65     14.87 o 
   9   8   1       75.33       78.88     17.54 o 
  -9   9   1        0.07        2.94      6.69 o 
  -8   9   1        5.83        5.69      5.97 o 
  -7   9   1      643.27      609.16     42.99 o 
  -6   9   1       12.22       10.43      2.76 o 
  -5   9   1       23.44       21.21      7.45 o 
  -4   9   1      940.65      857.11     27.28 o 
  -3   9   1      931.83     1008.61     26.26 o 
  -2   9   1      103.61       85.44      6.00 o 
  -1   9   1     2420.42     2643.85     46.40 o 
   0   9   1        8.50        3.40      2.18 o 
   1   9   1     1646.71     1919.97     36.81 o 
   2   9   1        3.69        8.60      2.15 o 
   3   9   1     1137.70     1134.97     32.82 o 
   4   9   1       85.56       82.48      6.80 o 
   5   9   1       48.85       29.50      8.90 o 
   6   9   1      532.01      486.16     36.41 o 
   7   9   1       43.19       44.08     12.65 o 
   8   9   1        0.07       -5.17      8.84 o 
   9   9   1       26.53       57.76     16.12 o 
  -9  10   1      101.81      121.11     22.56 o 
  -8  10   1       39.97       66.85     16.38 o 
  -7  10   1      307.37      324.23     32.40 o 
  -6  10   1       68.60       53.54     11.45 o 
  -5  10   1       68.89       62.34     12.31 o 
  -4  10   1      109.56      120.00     16.01 o 
  -3  10   1      338.78      378.82     24.51 o 
  -2  10   1      344.58      332.96     31.62 o 
  -1  10   1      331.05      393.75     15.46 o 
   0  10   1      233.59      239.36     12.41 o 
   1  10   1      201.32      248.22     10.22 o 
   2  10   1       30.68       30.79      3.11 o 
   3  10   1      322.30      398.19     20.18 o 
   4  10   1      461.60      461.92     31.80 o 
   5  10   1      313.58      318.84     27.97 o 
   6  10   1      207.54      228.76     25.69 o 
   7  10   1       96.61       94.28     19.04 o 
   8  10   1      124.34      149.58     23.67 o 
  -8  11   1        3.32       20.87     12.92 o 
  -7  11   1       47.86       51.28     13.51 o 
  -6  11   1      414.20      374.58     33.16 o 
  -5  11   1      273.68      198.41     22.23 o 
  -4  11   1      186.48      221.95     22.35 o 
  -3  11   1       36.36       35.73      3.87 o 
  -2  11   1       49.97       65.27      5.98 o 
  -1  11   1      156.01      256.91     11.26 o 
   0  11   1     4409.47     4693.53     69.27 o 
   1  11   1      904.83      950.58     24.10 o 
   2  11   1        4.64        0.84      1.07 o 
   3  11   1      203.19      191.03     14.65 o 
   4  11   1     2450.10     2445.06     74.08 o 
   5  11   1      197.90      185.68     22.30 o 
   6  11   1        7.88        8.82      6.38 o 
   7  11   1      557.79      550.48     43.45 o 
   8  11   1       17.31       15.68      9.53 o 
  -8  12   1       16.03       15.52      8.43 o 
  -7  12   1       96.03       74.22     16.28 o 
  -6  12   1       45.50       51.11     13.10 o 
  -5  12   1       62.99       59.72     13.03 o 
  -4  12   1       83.09       79.02     14.37 o 
  -3  12   1      835.79      802.65     35.44 o 
  -2  12   1      144.83      161.85      8.69 o 
  -1  12   1      281.77      273.47     12.10 o 
   0  12   1        8.71       14.70      3.86 o 
   1  12   1        0.23       -0.38      1.72 o 
   2  12   1       47.79       55.19      5.41 o 
   3  12   1       53.56       59.25     11.75 o 
   4  12   1        0.54        7.52      6.93 o 
   5  12   1      595.64      511.80     37.15 o 
   6  12   1        2.55        9.37      6.80 o 
   7  12   1       38.68       54.35     14.67 o 
   8  12   1        0.01       -4.50      9.16 o 
  -8  13   1        4.36        2.45      8.57 o 
  -7  13   1       74.63       87.71     18.64 o 
  -6  13   1      168.49      148.08     21.65 o 
  -5  13   1      424.32      402.22     33.49 o 
  -4  13   1      952.43      991.49     49.33 o 
  -3  13   1        9.34       12.45      8.00 o 
  -2  13   1      741.24      766.05     19.77 o 
  -1  13   1       97.40      123.05      8.79 o 
   0  13   1     2995.87     3337.63     53.06 o 
   1  13   1      439.44      475.56     17.51 o 
   2  13   1      178.65      156.65      8.47 o 
   3  13   1        2.12        1.91      6.46 o 
   4  13   1      539.11      546.50     37.63 o 
   5  13   1      479.88      473.23     36.63 o 
   6  13   1      162.39      119.60     19.77 o 
   7  13   1        5.20       11.56      6.14 o 
   8  13   1        7.38        5.55      6.03 o 
  -7  14   1       44.64       32.43     14.58 o 
  -6  14   1      131.88      110.10     19.96 o 
  -5  14   1      689.98      695.08     45.25 o 
  -4  14   1      362.70      370.55     31.50 o 
  -3  14   1      141.57      148.84      8.90 o 
  -2  14   1      397.82      397.43     14.97 o 
  -1  14   1      124.01      121.62      8.93 o 
   0  14   1       24.77       30.28     10.04 o 
   1  14   1      407.56      412.64     16.03 o 
   2  14   1       55.26       42.75      8.03 o 
   3  14   1      269.11      242.44     25.06 o 
   4  14   1      884.56     1003.36     52.21 o 
   5  14   1      526.43      479.51     38.10 o 
   6  14   1       25.23       16.75     10.38 o 
   7  14   1        0.93      -12.31      8.37 o 
  -7  15   1       32.83       51.88     16.06 o 
  -6  15   1      360.37      340.33     34.41 o 
  -5  15   1       80.18       76.71     16.13 o 
  -4  15   1        0.19       21.79     10.23 o 
  -3  15   1       12.71       12.73      3.88 o 
  -2  15   1      140.60      140.34     10.68 o 
  -1  15   1        6.49        1.72      2.77 o 
   0  15   1      568.68      547.13     23.25 o 
   1  15   1      570.92      610.56     20.21 o 
   2  15   1       39.25       48.93      9.89 o 
   3  15   1        6.94        6.34      4.10 o 
   4  15   1        0.02        6.41      5.26 o 
   5  15   1       57.48       62.10     14.60 o 
   6  15   1       26.48        7.50      5.88 o 
   7  15   1       67.00       46.46     13.81 o 
  -7  16   1        0.19       -0.77      5.46 o 
  -6  16   1        4.25       -6.46      8.42 o 
  -5  16   1        2.12        5.80      6.37 o 
  -4  16   1      182.62      235.56     26.87 o 
  -3  16   1      371.62      319.13     24.42 o 
  -2  16   1        0.78       -0.35      3.70 o 
  -1  16   1      161.17      151.53     10.76 o 
   0  16   1       21.52       19.41      4.38 o 
   1  16   1      147.37      135.39     11.74 o 
   2  16   1       12.18       19.13      8.23 o 
   3  16   1      479.31      446.05     36.20 o 
   4  16   1       42.25       64.68     15.54 o 
   5  16   1      103.41      122.64     21.39 o 
   6  16   1       36.43       22.62     10.48 o 
   7  16   1        1.16        1.14      7.39 o 
  -6  17   1       19.03       29.24     11.90 o 
  -5  17   1        2.45        2.53      5.58 o 
  -4  17   1      261.64      313.54     32.37 o 
  -3  17   1      106.27       80.78     15.94 o 
  -2  17   1      101.26      101.38      9.76 o 
  -1  17   1        0.04        5.11      3.76 o 
   0  17   1        0.00       -3.05      2.32 o 
   1  17   1      226.49      223.70     15.64 o 
   2  17   1       26.65       24.02      9.70 o 
   3  17   1       12.10       33.44     11.86 o 
   4  17   1       59.79       68.06     15.49 o 
   5  17   1       96.91       85.54     17.88 o 
   6  17   1       63.62       90.20     18.95 o 
  -6  18   1        8.57       -0.28      5.87 o 
  -5  18   1       20.72       29.40     11.77 o 
  -4  18   1       41.03       35.03     12.71 o 
  -3  18   1      130.95      135.23     21.52 o 
  -2  18   1      166.76      192.28     25.18 o 
  -1  18   1       71.04       75.34     20.05 o 
   0  18   1       42.86       52.09      7.76 o 
   1  18   1      542.69      586.40     42.54 o 
   2  18   1     1474.66     1517.80     69.04 o 
   3  18   1      132.76      136.50     21.70 o 
   4  18   1      300.50      340.97     34.29 o 
   5  18   1       45.18       38.78     14.12 o 
  -5  19   1       34.16       59.09     16.01 o 
  -4  19   1      234.56      218.46     28.25 o 
  -3  19   1      473.87      444.27     39.07 o 
  -2  19   1        5.22       13.13     10.28 o 
  -1  19   1        4.98       -3.86      6.31 o 
   0  19   1      407.13      465.15     38.26 o 
   1  19   1      361.76      400.20     36.10 o 
   2  19   1      308.23      320.61     33.53 o 
   3  19   1       40.19       58.89     15.57 o 
   4  19   1       74.39       68.81     15.71 o 
   5  19   1       78.08       72.85     17.56 o 
  -4  20   1      110.37      121.28     21.97 o 
  -3  20   1       77.20       65.62     16.23 o 
  -2  20   1        4.69       14.44      8.90 o 
  -1  20   1       11.28       14.98      8.08 o 
   0  20   1       18.68       25.90      7.80 o 
   1  20   1       97.74      105.13     20.47 o 
   2  20   1        0.22        1.77      8.02 o 
   3  20   1      569.80      559.35     45.72 o 
   4  20   1       62.33       58.95     16.18 o 
  -4  21   1        4.04       -0.71      6.52 o 
  -3  21   1      255.72      239.81     31.30 o 
  -2  21   1      381.67      346.24     36.54 o 
  -1  21   1      127.75      140.57     23.28 o 
   0  21   1       27.61       24.70      8.35 o 
   1  21   1       11.51       18.33     10.48 o 
   2  21   1      160.17      157.01     25.79 o 
   3  21   1       19.87        9.36      7.43 o 
  -2  22   1      122.91      125.87     23.54 o 
  -1  22   1       10.38       21.61      7.48 o 
   0  22   1       30.05       26.90     10.97 o 
   1  22   1       79.58       74.53     12.57 o 
   2  22   1       29.75       39.18     15.12 o 
 -10   0   2     1610.00     2005.71     89.31 o 
  -8   0   2        1.57        0.96      4.55 o 
  -6   0   2     1421.02     1422.27     54.43 o 
  -4   0   2     1576.48     1572.70     45.88 o 
  -2   0   2    12839.38    12084.93     87.89 o 
   0   0   2     1906.30     1626.44     21.37 o 
   2   0   2      531.60      600.05     19.01 o 
   4   0   2      569.96      672.59     20.77 o 
   6   0   2      681.45      665.28     25.70 o 
   8   0   2      781.12      773.14     48.82 o 
 -10   1   2        0.73        0.12      5.10 o 
  -9   1   2      184.69      209.58     19.22 o 
  -8   1   2       12.92        7.20     10.79 o 
  -7   1   2      407.29      374.86     21.73 o 
  -6   1   2      392.05      348.12     19.12 o 
  -5   1   2      213.43      211.91      9.73 o 
  -4   1   2      201.85      202.93      9.70 o 
  -3   1   2      325.04      293.63      9.94 o 
  -2   1   2     1419.70     1380.97     17.44 o 
  -1   1   2       52.06       77.70      3.54 o 
   0   1   2      777.68      692.27     15.12 o 
   1   1   2      151.44      121.07      3.00 o 
   2   1   2     2735.45     2491.96     23.35 o 
   3   1   2      955.66      972.30     15.25 o 
   4   1   2     8653.44     9092.11     60.58 o 
   5   1   2      105.28       90.62      5.55 o 
   6   1   2      152.25      153.29      8.83 o 
   7   1   2      445.37      400.22     15.57 o 
   8   1   2        7.97        4.90      3.97 o 
   9   1   2      119.17      162.52     17.44 o 
 -10   2   2        0.13       -6.34      6.99 o 
  -9   2   2       29.42       38.81     11.67 o 
  -8   2   2        6.64        9.57      4.33 o 
  -7   2   2      984.82      930.60     34.30 o 
  -6   2   2       46.04       49.47      7.38 o 
  -5   2   2      353.76      338.98     14.09 o 
  -4   2   2     3378.48     3417.34     43.06 o 
  -3   2   2        5.77        7.06      2.48 o 
  -2   2   2     3726.04     3528.56     29.37 o 
  -1   2   2     1721.55     1652.94     12.47 o 
   0   2   2     9683.48     9062.98     61.19 o 
   1   2   2     1048.89      941.65     15.26 o 
   2   2   2     3076.77     2725.21     20.57 o 
   3   2   2      315.82      334.85      8.87 o 
   4   2   2      580.81      597.84     17.89 o 
   5   2   2      280.36      248.84      9.13 o 
   6   2   2        4.46        4.93      2.02 o 
   7   2   2      132.76      136.47     10.38 o 
   8   2   2      421.03      374.63     24.10 o 
   9   2   2       47.90       47.03      9.23 o 
 -10   3   2       13.24       19.25     10.39 o 
  -9   3   2       55.89       48.21     13.06 o 
  -8   3   2       39.99       43.58      8.60 o 
  -7   3   2      218.06      156.73     30.84 o 
  -6   3   2      830.17      822.23     29.77 o 
  -5   3   2      687.78      757.52     21.17 o 
  -4   3   2      490.01      573.04     20.85 o 
  -3   3   2      193.03      207.07      8.68 o 
  -2   3   2      643.08      621.37     11.37 o 
  -1   3   2    11538.82    11150.64     91.60 o 
   0   3   2        4.17        4.38      2.01 o 
   1   3   2    12089.85    11409.87     61.77 o 
   2   3   2    11413.47    10202.10     81.39 o 
   3   3   2        8.65        5.29      1.51 o 
   4   3   2      186.87      173.26      7.27 o 
   5   3   2       86.53      103.72      7.27 o 
   6   3   2        0.10        0.64      2.98 o 
   7   3   2        5.78       10.44      5.41 o 
   8   3   2       46.93       44.53      8.92 o 
   9   3   2       12.30       22.75      9.73 o 
  -9   4   2       43.73       40.74      8.83 o 
  -8   4   2      352.07      383.53     24.48 o 
  -7   4   2        8.09       10.85      5.17 o 
  -6   4   2      399.56      406.33     21.15 o 
  -5   4   2      257.63      255.45     13.61 o 
  -4   4   2      450.65      441.80     18.22 o 
  -3   4   2      633.25      694.04     14.08 o 
  -2   4   2        0.08        3.86      1.32 o 
  -1   4   2       61.71       63.16      2.97 o 
   0   4   2    10003.55     9236.74    183.99 o 
   1   4   2    17414.32    16198.06    251.54 o 
   2   4   2        0.00        2.87      1.55 o 
   3   4   2     1128.47     1027.21     13.94 o 
   4   4   2       42.16       53.09      3.93 o 
   5   4   2      128.57      144.31      6.32 o 
   6   4   2     1474.75     1501.00     27.02 o 
   7   4   2       10.58       10.30      4.58 o 
   8   4   2       17.72       19.81      8.34 o 
   9   4   2       81.92       98.07     13.37 o 
  -9   5   2       71.28       71.15     16.08 o 
  -8   5   2      193.14      177.61     23.76 o 
  -7   5   2      876.70      846.31     48.06 o 
  -6   5   2      275.85      282.89     25.35 o 
  -5   5   2       13.52       20.26      4.34 o 
  -4   5   2     1715.70     1892.12     26.35 o 
  -3   5   2      697.30      745.87     14.65 o 
  -2   5   2     2178.09     1934.69     17.62 o 
  -1   5   2      227.48      249.03      7.10 o 
   0   5   2      791.28      765.16     22.46 o 
   1   5   2        4.29        8.74      2.44 o 
   2   5   2       69.32       53.91      4.56 o 
   3   5   2      213.82      204.44     12.15 o 
   4   5   2      675.94      679.52     19.98 o 
   5   5   2     2033.05     2098.90     25.08 o 
   6   5   2       19.26       29.76      4.21 o 
   7   5   2      511.79      526.61     18.73 o 
   8   5   2       83.55       70.05     11.11 o 
   9   5   2        7.59       -1.45      6.06 o 
  -9   6   2      108.15      168.69     25.25 o 
  -8   6   2      172.65      173.02     13.55 o 
  -7   6   2      108.31      157.74     20.48 o 
  -6   6   2       80.50       89.68     15.70 o 
  -5   6   2      303.45      281.94     10.30 o 
  -4   6   2      644.40      703.27     15.85 o 
  -3   6   2      637.54      649.67     13.81 o 
  -2   6   2     2929.08     3043.22     23.14 o 
  -1   6   2      295.08      288.24      8.23 o 
   0   6   2      218.78      219.23     13.15 o 
   1   6   2     1811.77     1826.95     31.10 o 
   2   6   2       27.52       27.13      4.53 o 
   3   6   2       62.48       71.17      7.58 o 
   4   6   2       83.56      115.69     11.15 o 
   5   6   2      835.78      814.22     15.48 o 
   6   6   2       25.41       22.94      3.87 o 
   7   6   2     1815.36     1602.97     35.00 o 
   8   6   2       10.79       12.00      7.03 o 
   9   6   2        0.03        8.35      7.75 o 
  -9   7   2        0.07       12.60      9.30 o 
  -8   7   2      361.06      387.12     36.04 o 
  -7   7   2       41.76       35.36      5.56 o 
  -6   7   2       13.63       22.25      4.13 o 
  -5   7   2      160.96      150.02      8.03 o 
  -4   7   2      304.75      311.50     10.43 o 
  -3   7   2     1404.08     1624.98     22.47 o 
  -2   7   2      162.48      179.95      6.69 o 
  -1   7   2      551.63      516.49     11.94 o 
   0   7   2      526.19      487.78     31.27 o 
   1   7   2      632.98      608.16     19.20 o 
   2   7   2      735.45      880.93     28.44 o 
   3   7   2      105.65      139.96     11.03 o 
   4   7   2       35.99       48.74      5.88 o 
   5   7   2       68.70       97.77     15.23 o 
   6   7   2      211.88      175.60     20.17 o 
   7   7   2      376.69      397.30     34.54 o 
   8   7   2       16.78        2.56      5.14 o 
   9   7   2       11.12       10.57      8.96 o 
  -9   8   2        8.17        9.43      8.22 o 
  -8   8   2      512.99      475.61     40.13 o 
  -7   8   2      267.80      265.81     18.93 o 
  -6   8   2       31.45       30.50      6.63 o 
  -5   8   2     1768.56     1799.29     50.70 o 
  -4   8   2      565.35      562.13     14.07 o 
  -3   8   2     4369.18     4675.19     53.82 o 
  -2   8   2      230.09      264.19      8.34 o 
  -1   8   2       16.16       24.11      2.88 o 
   0   8   2      834.79      853.40     23.91 o 
   1   8   2     2962.00     3104.17     45.75 o 
   2   8   2       68.26       48.27      6.25 o 
   3   8   2       28.67       27.37      5.56 o 
   4   8   2      129.10      124.34      9.30 o 
   5   8   2      178.03      160.44     19.21 o 
   6   8   2      464.59      383.86     31.82 o 
   7   8   2      402.43      387.40     34.91 o 
   8   8   2       49.02       42.98     13.41 o 
   9   8   2       55.64       72.13     18.64 o 
  -9   9   2        1.78        8.69     10.95 o 
  -8   9   2        0.04       -4.44      5.47 o 
  -7   9   2     1019.32      967.49     38.46 o 
  -6   9   2       45.56       38.44      4.75 o 
  -5   9   2      296.78      283.49     16.22 o 
  -4   9   2      145.52      136.72      6.60 o 
  -3   9   2      221.44      236.81      7.32 o 
  -2   9   2      797.24      807.13     16.51 o 
  -1   9   2      383.75      447.35     12.66 o 
   0   9   2      106.14       89.85     10.76 o 
   1   9   2     2894.86     3086.32     37.25 o 
   2   9   2     1371.99     1471.42     35.17 o 
   3   9   2       18.79       25.42      5.22 o 
   4   9   2      175.93      209.85     12.32 o 
   5   9   2       16.71       17.60      7.44 o 
   6   9   2        0.90        4.38      4.65 o 
   7   9   2       55.80       46.52     13.97 o 
   8   9   2        3.54        3.68      5.32 o 
   9   9   2      109.97      125.83     23.54 o 
  -9  10   2       72.64       84.07     19.24 o 
  -8  10   2       16.49       13.66      9.27 o 
  -7  10   2        3.71        9.42      7.18 o 
  -6  10   2        0.23       -0.01      3.67 o 
  -5  10   2       47.95       38.49      7.70 o 
  -4  10   2       25.28       27.09      7.80 o 
  -3  10   2       78.10       78.63      4.83 o 
  -2  10   2        5.38        3.46      2.20 o 
  -1  10   2       73.20       51.27     14.79 o 
   0  10   2     1219.89     1376.85     42.95 o 
   1  10   2      213.63      240.69     10.23 o 
   2  10   2       62.49       84.73      4.96 o 
   3  10   2      890.29      929.29     31.09 o 
   4  10   2        9.05        8.38      5.15 o 
   5  10   2       25.55       15.92      5.81 o 
   6  10   2        6.14        3.66      6.82 o 
   7  10   2        4.08       -2.10      4.78 o 
   8  10   2       76.05       91.55     19.25 o 
  -8  11   2       14.53       18.77     10.67 o 
  -7  11   2        4.98        1.17      4.91 o 
  -6  11   2       19.24       16.64      7.20 o 
  -5  11   2      245.40      197.02      8.88 o 
  -4  11   2      218.42      223.06     10.02 o 
  -3  11   2       34.12       33.19      3.26 o 
  -2  11   2      618.47      668.69     19.65 o 
  -1  11   2       35.19       67.31      6.96 o 
   0  11   2        0.09       -1.63     10.97 o 
   1  11   2       29.16       30.93      4.04 o 
   2  11   2      450.27      458.66     19.62 o 
   3  11   2      255.08      301.13     18.57 o 
   4  11   2      290.14      283.48     25.65 o 
   5  11   2     3613.65     3645.26     96.55 o 
   6  11   2       42.79       38.58     11.77 o 
   7  11   2       14.19       15.99      9.54 o 
   8  11   2        0.01        7.50      6.82 o 
  -8  12   2      104.06       77.71     17.76 o 
  -7  12   2       80.18       88.88     17.70 o 
  -6  12   2       30.28       25.98      9.69 o 
  -5  12   2      370.73      310.06     28.46 o 
  -4  12   2        9.51        8.43      5.27 o 
  -3  12   2       31.57       25.19      3.89 o 
  -2  12   2        2.76        2.19      1.64 o 
  -1  12   2      264.02      311.80     15.38 o 
   0  12   2       72.97       58.12      6.89 o 
   1  12   2       30.55       38.66      4.82 o 
   2  12   2       37.42       36.14      3.87 o 
   3  12   2      745.76      670.91     38.70 o 
   4  12   2     2154.06     2157.27     73.18 o 
   5  12   2       99.03       75.46     14.46 o 
   6  12   2      163.05      145.71     21.72 o 
   7  12   2       20.38       27.80     10.39 o 
   8  12   2        7.54       17.67      9.62 o 
  -8  13   2       24.40       30.27     12.51 o 
  -7  13   2      161.64      161.40     24.35 o 
  -6  13   2      326.85      350.78     33.09 o 
  -5  13   2     1634.86     1612.68     66.74 o 
  -4  13   2       27.18       43.57     11.17 o 
  -3  13   2       22.25       35.82      9.60 o 
  -2  13   2       55.02       74.46     10.27 o 
  -1  13   2      138.91      116.46      8.37 o 
   0  13   2        7.38        3.56      2.65 o 
   1  13   2       14.64       14.72      3.29 o 
   2  13   2      294.68      291.51     11.37 o 
   3  13   2       13.65       27.25      9.75 o 
   4  13   2      289.68      302.24     28.17 o 
   5  13   2      366.70      401.13     34.33 o 
   6  13   2       54.64       36.91     12.27 o 
   7  13   2        6.93        5.56      8.41 o 
   8  13   2      119.04      135.12     23.70 o 
  -8  14   2       64.68       81.51     19.15 o 
  -7  14   2        0.06        7.47      7.88 o 
  -6  14   2      264.50      291.71     31.11 o 
  -5  14   2     1240.25     1286.82     60.65 o 
  -4  14   2     1745.85     1730.38     67.37 o 
  -3  14   2      487.12      492.41     27.04 o 
  -2  14   2     1226.17     1202.95     26.54 o 
  -1  14   2      414.40      451.24     17.01 o 
   0  14   2      320.25      375.21     18.69 o 
   1  14   2       42.40       42.49      5.44 o 
   2  14   2      411.93      457.96     16.65 o 
   3  14   2      276.35      299.08     27.77 o 
   4  14   2      143.29      180.04     22.71 o 
   5  14   2      114.26      105.50     18.79 o 
   6  14   2       76.90       54.47     13.99 o 
   7  14   2      134.62      128.36     23.12 o 
  -7  15   2        0.01       16.29     11.75 o 
  -6  15   2        0.54        2.01      5.34 o 
  -5  15   2        1.98        6.81      5.75 o 
  -4  15   2     1062.32     1130.66     55.93 o 
  -3  15   2      342.72      336.42     35.60 o 
  -2  15   2     3109.04     3001.93     83.76 o 
  -1  15   2       78.78       69.25      7.02 o 
   0  15   2       24.35       20.00      4.85 o 
   1  15   2      198.00      211.38     11.94 o 
   2  15   2      263.38      246.84     12.84 o 
   3  15   2      235.60      228.24     25.57 o 
   4  15   2        6.93       11.70      9.37 o 
   5  15   2      245.87      249.96     28.53 o 
   6  15   2       39.53       51.87     14.09 o 
   7  15   2       13.26       11.51      8.73 o 
  -7  16   2        1.06       -0.21      7.75 o 
  -6  16   2       89.83       79.40     18.11 o 
  -5  16   2       44.49       40.81     12.02 o 
  -4  16   2        0.01        2.65      7.47 o 
  -3  16   2      509.15      473.34     26.39 o 
  -2  16   2       59.04       86.37     14.30 o 
  -1  16   2      241.25      234.73     13.25 o 
   0  16   2      222.62      225.91     19.04 o 
   1  16   2      148.25      130.37     11.59 o 
   2  16   2      129.56      135.62     10.12 o 
   3  16   2      136.33      136.19     20.99 o 
   4  16   2       45.90       51.39     13.84 o 
   5  16   2       13.46       14.70     10.27 o 
   6  16   2      151.29      173.02     25.46 o 
  -6  17   2       33.51       41.72     12.24 o 
  -5  17   2       41.71       36.78     12.16 o 
  -4  17   2      529.49      611.08     43.96 o 
  -3  17   2      187.09      160.75     22.12 o 
  -2  17   2      302.95      275.96     16.28 o 
  -1  17   2        3.79        0.20      3.67 o 
   0  17   2        0.00       -1.25      3.40 o 
   1  17   2      177.84      169.69     13.66 o 
   2  17   2      788.63      845.62     50.49 o 
   3  17   2       33.58       44.85     13.15 o 
   4  17   2      345.57      332.45     33.78 o 
   5  17   2       17.20        9.52      9.64 o 
   6  17   2       46.65       59.58     16.35 o 
  -6  18   2        0.06       -5.33      7.24 o 
  -5  18   2       67.27       50.27     14.11 o 
  -4  18   2       54.44       51.31     15.66 o 
  -3  18   2      819.10      874.45     52.24 o 
  -2  18   2     1379.49     1450.16     66.34 o 
  -1  18   2       78.63       73.45     10.14 o 
   0  18   2        1.71        1.06      3.54 o 
   1  18   2       21.38       28.51     11.53 o 
   2  18   2      849.60      873.04     53.16 o 
   3  18   2      693.06      748.49     50.36 o 
   4  18   2       42.50       39.47     13.28 o 
   5  18   2        1.59        7.96      7.81 o 
  -5  19   2       82.89      101.23     20.61 o 
  -4  19   2       52.52       45.26     12.08 o 
  -3  19   2       50.79       48.38     12.09 o 
  -2  19   2        9.31       16.97      8.67 o 
  -1  19   2        0.12       -9.26      8.32 o 
   0  19   2        1.64        0.39      4.79 o 
   1  19   2        7.35        8.48      6.51 o 
   2  19   2        1.86        2.20      7.26 o 
   3  19   2      222.68      244.23     29.96 o 
   4  19   2       47.92       75.87     18.08 o 
   5  19   2       66.03       69.92     18.22 o 
  -5  20   2       16.38       23.47     11.76 o 
  -4  20   2       21.09       32.29     11.10 o 
  -3  20   2       38.46       41.96     12.82 o 
  -2  20   2        3.91        5.00      6.48 o 
  -1  20   2       41.01       26.01     10.51 o 
   0  20   2      155.37      161.05     20.03 o 
   1  20   2       71.00       39.70     13.47 o 
   2  20   2      811.07      892.13     57.21 o 
   3  20   2       83.37      117.31     22.77 o 
   4  20   2        0.97        7.20      7.21 o 
  -4  21   2        8.47       11.20      8.47 o 
  -3  21   2       62.53       63.31     16.23 o 
  -2  21   2        2.77       -4.70      7.82 o 
  -1  21   2       24.35       44.70     14.68 o 
   0  21   2        5.98       13.16      6.71 o 
   1  21   2       51.11       67.45     16.08 o 
   2  21   2      226.34      246.73     31.30 o 
   3  21   2      114.21      114.87     21.92 o 
  -2  22   2       20.90       26.49     11.52 o 
  -1  22   2       45.41       40.80     10.31 o 
   0  22   2      142.15      171.66     18.71 o 
   1  22   2       13.25        6.66      7.57 o 
  -9   0   3      463.49      543.94     43.59 o 
  -7   0   3     2444.61     2392.12     77.07 o 
  -5   0   3      442.20      533.28     30.26 o 
  -3   0   3     4233.26     4140.42     44.95 o 
  -1   0   3    21642.80    20645.48     54.48 o 
   1   0   3     4504.48     4175.52     24.44 o 
   3   0   3     2077.56     2374.68     28.73 o 
   5   0   3      239.32      257.86     12.21 o 
   7   0   3     1496.71     1358.95     45.55 o 
   9   0   3      382.47      382.72     37.20 o 
 -10   1   3       31.79       29.67      8.03 o 
  -9   1   3        5.47        2.85      5.96 o 
  -8   1   3      113.94      125.87     13.71 o 
  -7   1   3     1139.68     1095.72     48.26 o 
  -6   1   3       12.64        9.12      6.68 o 
  -5   1   3        1.12        8.84      2.96 o 
  -4   1   3     1407.52     1380.65     21.69 o 
  -3   1   3     2448.42     2497.72     25.01 o 
  -2   1   3     3587.84     3492.53     23.79 o 
  -1   1   3     3967.10     3603.05     26.51 o 
   0   1   3      338.35      329.62      8.22 o 
   1   1   3      226.92      206.57      3.64 o 
   2   1   3        1.60        4.43      0.78 o 
   3   1   3      601.87      580.45      9.99 o 
   4   1   3      767.58      845.45     13.87 o 
   5   1   3       57.93       52.79      3.96 o 
   6   1   3      320.02      277.60     11.84 o 
   7   1   3        3.49       -0.23      2.83 o 
   8   1   3       27.20       27.57      7.04 o 
   9   1   3       38.59       44.22      9.83 o 
 -10   2   3       56.30       65.77     11.26 o 
  -9   2   3      250.12      240.19     20.45 o 
  -8   2   3        0.01       -3.45      3.58 o 
  -7   2   3        3.27        0.96      4.50 o 
  -6   2   3      613.67      558.49     24.31 o 
  -5   2   3       45.89       37.01      6.27 o 
  -4   2   3      623.38      661.76     15.19 o 
  -3   2   3       46.60       30.10      2.83 o 
  -2   2   3    13006.57    11717.60     44.27 o 
  -1   2   3      370.49      370.97      6.95 o 
   0   2   3     5405.37     5098.03     52.11 o 
   1   2   3     4397.92     4084.82     20.04 o 
   2   2   3      513.19      437.37      6.26 o 
   3   2   3      624.77      716.62     11.07 o 
   4   2   3        0.76        2.59      1.29 o 
   5   2   3       96.53       96.81      5.31 o 
   6   2   3     1835.81     1881.80     30.49 o 
   7   2   3      120.14      118.11      9.54 o 
   8   2   3        1.72        1.15      7.27 o 
   9   2   3       91.30      127.90     15.35 o 
 -10   3   3        0.08        4.30      4.64 o 
  -9   3   3       26.53       17.02      5.50 o 
  -8   3   3       72.40       68.39     10.32 o 
  -7   3   3       52.29       66.36     10.29 o 
  -6   3   3        1.14       -0.18      2.78 o 
  -5   3   3       45.33       40.54      4.36 o 
  -4   3   3     1510.27     1702.40     39.00 o 
  -3   3   3      174.99      218.26      7.35 o 
  -2   3   3        0.07        1.82      0.89 o 
  -1   3   3    20604.07    19078.96     99.84 o 
   0   3   3    30569.08    29144.74    134.20 o 
   1   3   3      994.85      833.69     13.65 o 
   2   3   3       10.73       17.36      1.82 o 
   3   3   3     3222.97     3362.20     23.65 o 
   4   3   3        2.64        4.75      1.89 o 
   5   3   3      164.43      172.98      6.96 o 
   6   3   3     1341.53     1423.74     26.35 o 
   7   3   3       26.21       42.42      5.97 o 
   8   3   3      372.23      338.32     23.28 o 
   9   3   3       70.67       70.66     13.42 o 
 -10   4   3       94.93      126.10     22.81 o 
  -9   4   3       11.35        4.73      6.02 o 
  -8   4   3      376.79      398.94     24.74 o 
  -7   4   3     3287.00     3275.25     64.96 o 
  -6   4   3        1.68        2.27      3.00 o 
  -5   4   3       80.66       82.74      6.38 o 
  -4   4   3      903.71      914.23     17.08 o 
  -3   4   3      411.28      365.25      9.51 o 
  -2   4   3      826.81      746.58     11.37 o 
  -1   4   3     5153.23     4957.33     35.92 o 
   0   4   3     1634.28     1485.51     32.87 o 
   1   4   3      669.53      715.16     11.42 o 
   2   4   3     1038.91      909.82      9.42 o 
   3   4   3     1097.95     1166.48     14.27 o 
   4   4   3      204.06      169.34      7.00 o 
   5   4   3       24.72       19.70      2.74 o 
   6   4   3      429.45      415.82     15.54 o 
   7   4   3       30.46       13.72      3.94 o 
   8   4   3        5.69       -0.84      6.45 o 
   9   4   3       24.67       19.24      7.60 o 
  -9   5   3        6.15        3.22      6.19 o 
  -8   5   3       51.06       62.38     14.65 o 
  -7   5   3       83.49       53.61     13.04 o 
  -6   5   3     1711.60     1638.53     60.49 o 
  -5   5   3      722.30      779.42     17.62 o 
  -4   5   3     2271.31     2607.82     29.01 o 
  -3   5   3     4871.70     4884.08     35.30 o 
  -2   5   3        5.96        8.94      1.55 o 
  -1   5   3      113.90       97.79      4.79 o 
   0   5   3     3124.39     2993.42     35.55 o 
   1   5   3     1078.03     1045.33     25.31 o 
   2   5   3     2901.51     2911.86     33.24 o 
   3   5   3      703.68      687.83     61.32 o 
   4   5   3      249.60      306.11      9.54 o 
   5   5   3        7.12        8.46      2.07 o 
   6   5   3      352.22      386.12     14.33 o 
   7   5   3      346.98      340.76     15.03 o 
   8   5   3       16.73       13.00      4.95 o 
   9   5   3       23.10       16.43      8.88 o 
  -9   6   3       16.93        9.70      9.16 o 
  -8   6   3      466.09      438.73     21.89 o 
  -7   6   3      204.91      228.57     14.67 o 
  -6   6   3       34.53       39.29     12.27 o 
  -5   6   3        0.68        1.69      1.59 o 
  -4   6   3       68.84       57.84      7.83 o 
  -3   6   3      263.79      290.04      9.83 o 
  -2   6   3     2744.54     2671.67     35.73 o 
  -1   6   3      929.02      882.50     15.30 o 
   0   6   3        9.29        7.01      2.61 o 
   1   6   3     2506.73     2426.47     36.93 o 
   2   6   3       28.20       23.07      4.29 o 
   3   6   3      693.14      799.87     25.11 o 
   4   6   3       14.39       14.03      3.43 o 
   5   6   3       95.24       78.44      4.82 o 
   6   6   3      780.52      796.47     23.11 o 
   7   6   3       32.46       30.55      4.88 o 
   8   6   3      289.15      322.73     33.10 o 
   9   6   3       36.08       48.73     16.04 o 
  -9   7   3       96.70      117.01     22.73 o 
  -8   7   3        0.26       -0.79      4.71 o 
  -7   7   3      800.75      876.28     27.54 o 
  -6   7   3      254.45      265.93     14.04 o 
  -5   7   3       45.95       37.60      5.09 o 
  -4   7   3      913.93      983.22     17.94 o 
  -3   7   3        0.49        2.52      1.66 o 
  -2   7   3        8.68       18.16      2.16 o 
  -1   7   3       94.98       76.14      4.97 o 
   0   7   3      133.43      150.41      9.03 o 
   1   7   3     5975.60     6417.61    137.07 o 
   2   7   3      174.41      187.44     12.01 o 
   3   7   3     5723.10     5992.55    187.79 o 
   4   7   3      222.66      211.13     10.28 o 
   5   7   3      110.80      111.13     16.17 o 
   6   7   3      305.26      236.43     48.48 o 
   7   7   3     1144.72     1123.42     57.96 o 
   8   7   3        1.11       -1.29      5.99 o 
   9   7   3       24.05       23.73     12.28 o 
  -9   8   3        0.04        1.70      7.03 o 
  -8   8   3       58.79       55.61     14.69 o 
  -7   8   3      479.31      445.84     28.97 o 
  -6   8   3        0.00        2.88      2.82 o 
  -5   8   3      120.74      127.41     14.54 o 
  -4   8   3      783.01      856.72     16.99 o 
  -3   8   3       10.97        6.36      2.77 o 
  -2   8   3      158.96      144.60      6.70 o 
  -1   8   3      387.89      450.67     12.47 o 
   0   8   3      119.18      142.54      9.17 o 
   1   8   3     1902.21     1884.09     39.84 o 
   2   8   3       95.48      101.27      9.47 o 
   3   8   3      524.64      692.86     25.18 o 
   4   8   3      271.76      229.93     11.03 o 
   5   8   3       79.78       65.56     13.19 o 
   6   8   3      287.21      305.80     29.04 o 
   7   8   3       86.05       73.40     15.73 o 
   8   8   3       14.62       13.04      7.11 o 
   9   8   3        0.64       -2.46      7.47 o 
  -9   9   3       39.96       76.06     18.18 o 
  -8   9   3        0.05        0.79      5.17 o 
  -7   9   3      324.18      335.83     15.58 o 
  -6   9   3       60.92       51.59      9.48 o 
  -5   9   3       25.06       28.16      6.39 o 
  -4   9   3       24.03       33.13      3.56 o 
  -3   9   3      722.11      657.46     13.31 o 
  -2   9   3      335.71      352.05     10.92 o 
  -1   9   3      255.82      250.28      9.81 o 
   0   9   3     1403.10     1546.82     76.04 o 
   1   9   3        2.27       13.76      7.25 o 
   2   9   3       21.03       22.51      2.87 o 
   3   9   3      287.56      283.17     17.14 o 
   4   9   3      234.19      209.28     15.00 o 
   5   9   3      194.20      158.80     19.95 o 
   6   9   3       64.62       53.22     12.47 o 
   7   9   3      115.83      119.74     19.97 o 
   8   9   3      103.21      127.53     22.13 o 
  -9  10   3        0.22        1.07      6.81 o 
  -8  10   3      155.56      141.69     22.19 o 
  -7  10   3      106.33      107.06     18.94 o 
  -6  10   3       74.99       57.13      5.88 o 
  -5  10   3      205.54      221.52     11.22 o 
  -4  10   3       15.84       11.96      2.78 o 
  -3  10   3      237.69      228.02      8.82 o 
  -2  10   3     1212.59     1159.14     20.83 o 
  -1  10   3       30.68       35.47      8.01 o 
   0  10   3        0.02       -0.69      1.86 o 
   1  10   3      516.44      543.21     21.38 o 
   2  10   3     1488.85     1478.30     28.79 o 
   3  10   3       47.05       63.50      8.66 o 
   4  10   3      409.93      487.94     32.75 o 
   5  10   3       30.78       20.83      8.70 o 
   6  10   3      314.51      307.70     30.21 o 
   7  10   3       21.53       25.49      9.29 o 
   8  10   3       31.57       38.62     13.75 o 
  -8  11   3       19.24       28.22     11.21 o 
  -7  11   3        0.73       10.14      8.66 o 
  -6  11   3      540.89      509.43     16.34 o 
  -5  11   3      632.01      624.26     44.54 o 
  -4  11   3       76.30       61.56      6.17 o 
  -3  11   3        3.48        6.90      1.95 o 
  -2  11   3      213.59      199.66      9.05 o 
  -1  11   3      313.05      296.30     11.83 o 
   0  11   3       62.42       60.28      9.98 o 
   1  11   3       13.01       16.31      3.02 o 
   2  11   3      149.89      151.60      7.18 o 
   3  11   3       58.06       72.12     12.65 o 
   4  11   3       14.20       18.39      8.78 o 
   5  11   3      370.67      371.27     31.68 o 
   6  11   3      160.98      121.43     19.86 o 
   7  11   3      339.11      361.31     35.52 o 
   8  11   3      365.61      352.96     37.37 o 
  -8  12   3       23.53       18.91      8.51 o 
  -7  12   3       59.87       71.02     16.93 o 
  -6  12   3       72.23       84.52     16.37 o 
  -5  12   3       55.38       39.26      8.98 o 
  -4  12   3       21.62       25.76      4.25 o 
  -3  12   3      231.88      264.55     10.26 o 
  -2  12   3      433.68      438.70     15.76 o 
  -1  12   3      859.24      945.49     27.10 o 
   0  12   3       28.67       45.36      9.17 o 
   1  12   3      667.43      704.42     19.28 o 
   2  12   3       40.38       60.38      4.99 o 
   3  12   3      166.45      199.37     21.58 o 
   4  12   3      649.23      631.37     39.82 o 
   5  12   3        0.01        1.51      5.15 o 
   6  12   3       97.53       64.52     14.66 o 
   7  12   3      104.31       83.91     18.46 o 
   8  12   3       51.45       70.05     18.23 o 
  -8  13   3        0.03       -0.75      5.16 o 
  -7  13   3      118.11      104.14     19.25 o 
  -6  13   3      210.95      193.34     24.88 o 
  -5  13   3      254.09      258.12     26.79 o 
  -4  13   3      881.52      937.21     32.07 o 
  -3  13   3        3.78        9.03      4.26 o 
  -2  13   3       48.47       44.51      5.94 o 
  -1  13   3      584.37      590.26     23.55 o 
   0  13   3      203.46      206.74     13.54 o 
   1  13   3      336.74      368.29     14.67 o 
   2  13   3      196.86      192.61     10.21 o 
   3  13   3       33.72       40.69     10.84 o 
   4  13   3      670.92      626.15     41.21 o 
   5  13   3      386.14      344.64     31.97 o 
   6  13   3       53.65       38.04     12.65 o 
   7  13   3       30.14       24.52      9.72 o 
  -8  14   3       15.46        4.86      6.68 o 
  -7  14   3      318.94      359.46     35.92 o 
  -6  14   3        6.12      -11.37      7.58 o 
  -5  14   3      647.54      653.85     43.16 o 
  -4  14   3        8.66       18.79      8.88 o 
  -3  14   3      386.97      378.72     16.47 o 
  -2  14   3       52.96       31.80      6.48 o 
  -1  14   3      909.84      909.79     29.09 o 
   0  14   3        2.34        3.38      5.21 o 
   1  14   3        5.09        1.68      4.58 o 
   2  14   3      110.34      113.34      8.24 o 
   3  14   3      762.89      786.06     45.63 o 
   4  14   3       74.18       80.16     16.71 o 
   5  14   3        1.05       -0.88      6.07 o 
   6  14   3       96.61       94.75     18.48 o 
   7  14   3       57.05       42.67     13.67 o 
  -7  15   3       18.11       35.08     12.91 o 
  -6  15   3       15.10       11.26      6.26 o 
  -5  15   3      985.69      950.27     53.51 o 
  -4  15   3      513.35      531.74     38.47 o 
  -3  15   3      183.50      230.94     42.03 o 
  -2  15   3      242.97      229.67     14.33 o 
  -1  15   3       26.63       24.24      6.17 o 
   0  15   3       49.55       65.57      8.32 o 
   1  15   3      262.29      223.34     14.50 o 
   2  15   3       85.62       83.34      7.41 o 
   3  15   3      129.37      126.79     19.20 o 
   4  15   3       29.63       38.38     12.51 o 
   5  15   3       11.22        7.08      6.42 o 
   6  15   3       19.06       18.00      9.15 o 
   7  15   3        0.21        8.03      7.69 o 
  -7  16   3        0.06       -3.89      6.04 o 
  -6  16   3        4.38       -7.79      8.60 o 
  -5  16   3      117.85      156.65     23.15 o 
  -4  16   3      896.20      935.37     52.84 o 
  -3  16   3      129.63      120.58     10.06 o 
  -2  16   3      834.75      776.25     27.07 o 
  -1  16   3     1075.01     1027.05     41.01 o 
   0  16   3      955.49      952.41     41.46 o 
   1  16   3       81.20       84.73      9.38 o 
   2  16   3      338.92      341.91     37.52 o 
   3  16   3        1.87      -11.10      7.40 o 
   4  16   3      228.68      236.71     27.47 o 
   5  16   3        0.71       -0.61      7.52 o 
   6  16   3        7.09        5.46      6.89 o 
  -6  17   3       77.79       76.40     17.67 o 
  -5  17   3        7.62       11.31      8.43 o 
  -4  17   3      350.16      400.85     35.49 o 
  -3  17   3      517.85      534.91     40.44 o 
  -2  17   3       19.32       14.49      5.71 o 
  -1  17   3       30.68       25.92      6.13 o 
   0  17   3        0.01       -0.89      4.87 o 
   1  17   3       12.79        9.59      4.33 o 
   2  17   3       52.85       40.93     12.08 o 
   3  17   3      141.48      138.50     21.67 o 
   4  17   3      199.36      218.68     27.67 o 
   5  17   3      152.56      190.65     27.02 o 
   6  17   3        7.00       21.57     10.92 o 
  -6  18   3        4.80       12.59      7.31 o 
  -5  18   3       10.77        0.08      6.28 o 
  -4  18   3      449.67      471.79     39.62 o 
  -3  18   3        9.83       20.56     10.03 o 
  -2  18   3      145.40      152.25     21.96 o 
  -1  18   3       14.46        7.87      6.64 o 
   0  18   3        0.65       12.95      5.92 o 
   1  18   3      325.06      358.06     33.67 o 
   2  18   3      286.01      296.22     30.91 o 
   3  18   3       54.12       63.27     15.64 o 
   4  18   3      114.96       78.49     17.55 o 
   5  18   3        9.44       31.84     12.12 o 
  -5  19   3        3.50        7.22      7.16 o 
  -4  19   3        5.04       15.55      9.89 o 
  -3  19   3      427.18      413.98     37.95 o 
  -2  19   3      197.67      222.24     27.35 o 
  -1  19   3       31.36       24.93      7.55 o 
   0  19   3      584.47      594.51     31.42 o 
   1  19   3       64.39       71.61     16.17 o 
   2  19   3       22.91       20.46     10.98 o 
   3  19   3      166.22      132.44     23.20 o 
   4  19   3        1.65       -1.10      6.66 o 
   5  19   3       42.14       38.40     14.29 o 
  -5  20   3       58.65       56.63     16.93 o 
  -4  20   3       44.05       73.13     16.80 o 
  -3  20   3      559.54      607.00     46.87 o 
  -2  20   3      168.97      174.41     25.14 o 
  -1  20   3       83.52       77.89     17.02 o 
   0  20   3       71.55       69.49     11.55 o 
   1  20   3        0.78        5.88      8.03 o 
   2  20   3        2.10       25.75     11.49 o 
   3  20   3      316.86      333.55     35.73 o 
   4  20   3       18.08       17.61     12.38 o 
  -4  21   3       34.33       45.31     14.91 o 
  -3  21   3       86.40       86.34     18.23 o 
  -2  21   3      120.23      161.81     24.79 o 
  -1  21   3       66.20       52.77     15.22 o 
   0  21   3        0.45        1.60      7.61 o 
   1  21   3       39.96       35.76     12.45 o 
   2  21   3      254.95      242.96     31.42 o 
   3  21   3       48.43       65.47     16.29 o 
  -3  22   3       26.97       53.48     16.24 o 
  -2  22   3       66.37       59.51     15.35 o 
  -1  22   3      241.71      293.31     24.67 o 
   0  22   3       47.75       59.00     11.51 o 
   1  22   3       19.87       17.94      7.02 o 
 -10   0   4       22.29       18.88      9.21 o 
  -8   0   4        1.19        4.34      5.63 o 
  -6   0   4      112.60      102.65     14.66 o 
  -4   0   4     1073.15     1228.76     28.51 o 
  -2   0   4      550.16      520.33     12.72 o 
   0   0   4     7649.49     7485.59     65.11 o 
   2   0   4     1993.08     1837.22     19.10 o 
   4   0   4     1048.17     1287.11     29.55 o 
   6   0   4     4442.04     4245.53     65.25 o 
   8   0   4      598.16      594.54     43.41 o 
 -10   1   4       33.60       38.60     18.05 o 
  -9   1   4        5.84       10.94      5.77 o 
  -8   1   4       10.98        2.07      3.25 o 
  -7   1   4     1221.52     1231.20     39.24 o 
  -6   1   4     1675.75     1694.24     41.83 o 
  -5   1   4     1042.50     1026.66     21.04 o 
  -4   1   4     1805.49     1918.12     25.39 o 
  -3   1   4        1.35        1.23      1.10 o 
  -2   1   4      523.90      492.90      8.01 o 
  -1   1   4    15240.79    14671.20    104.71 o 
   0   1   4      287.58      243.92      5.86 o 
   1   1   4        6.76       12.62      1.06 o 
   2   1   4        9.73       14.74      1.26 o 
   3   1   4      162.91      139.24      4.33 o 
   4   1   4     1706.29     1953.54     23.20 o 
   5   1   4        6.28        6.57      2.05 o 
   6   1   4      144.82      136.07      8.30 o 
   7   1   4        4.51        6.12      3.64 o 
   8   1   4      193.44      187.03     17.42 o 
   9   1   4        0.00        1.92      3.85 o 
 -10   2   4      124.41      110.60     15.08 o 
  -9   2   4      239.68      283.17     22.24 o 
  -8   2   4       26.72       24.73      6.68 o 
  -7   2   4       73.01       58.32      9.83 o 
  -6   2   4      305.88      279.85     17.23 o 
  -5   2   4       50.33       46.04      4.61 o 
  -4   2   4      479.38      499.41     13.11 o 
  -3   2   4      320.62      275.77      8.35 o 
  -2   2   4      891.85      818.79     11.81 o 
  -1   2   4    17239.43    16488.44     67.33 o 
   0   2   4    15095.83    14724.01    150.44 o 
   1   2   4        0.02        1.11      0.57 o 
   2   2   4     2857.77     2773.88     16.50 o 
   3   2   4     3308.07     3445.89     26.35 o 
   4   2   4        0.26        1.01      1.42 o 
   5   2   4     2084.63     2236.56     25.50 o 
   6   2   4     2859.45     2799.03     45.09 o 
   7   2   4     2122.92     1951.32     38.95 o 
   8   2   4        0.96        0.06      5.32 o 
   9   2   4       16.60        3.47      4.96 o 
 -10   3   4        0.07        4.46     11.40 o 
  -9   3   4        1.54       -1.51      5.37 o 
  -8   3   4        2.09        3.10      4.69 o 
  -7   3   4       39.09       23.20      5.33 o 
  -6   3   4      262.99      287.47     17.50 o 
  -5   3   4      109.95      112.75      7.15 o 
  -4   3   4      288.50      252.98      9.47 o 
  -3   3   4     6165.90     6309.06     39.77 o 
  -2   3   4       58.55       60.26      3.36 o 
  -1   3   4       51.07       42.36      2.45 o 
   0   3   4   137018.73   126079.68   2197.90 o 
   1   3   4      590.64      529.46      7.25 o 
   2   3   4     2387.98     2384.49     15.88 o 
   3   3   4     2955.33     3037.37     21.95 o 
   4   3   4       49.57       52.56      4.35 o 
   5   3   4      134.68      139.67      6.40 o 
   6   3   4       37.23       60.05      5.64 o 
   7   3   4       74.86       64.46      7.01 o 
   8   3   4      162.91      130.85     14.74 o 
   9   3   4        0.11        0.22      5.27 o 
 -10   4   4       75.73      115.75     21.95 o 
  -9   4   4      355.85      388.95     37.09 o 
  -8   4   4       13.55        8.06      6.81 o 
  -7   4   4      637.87      552.30     26.73 o 
  -6   4   4      395.62      337.37     27.34 o 
  -5   4   4      370.65      360.25     14.92 o 
  -4   4   4      337.58      452.87     12.27 o 
  -3   4   4      995.68     1074.97     16.70 o 
  -2   4   4       87.58       94.58      4.32 o 
  -1   4   4     1783.37     1737.89     19.55 o 
   0   4   4       59.99       56.79      7.04 o 
   1   4   4     4299.01     4331.58     27.70 o 
   2   4   4      289.48      244.99      5.38 o 
   3   4   4       35.93       33.89      6.98 o 
   4   4   4       21.44       23.34      2.90 o 
   5   4   4      262.08      238.31      8.21 o 
   6   4   4      118.87      126.13      8.71 o 
   7   4   4      121.43      103.73      8.54 o 
   8   4   4      148.21      173.10     17.02 o 
   9   4   4      118.39      147.93     18.84 o 
  -9   5   4        0.03       -6.68      7.53 o 
  -8   5   4      382.31      378.25     29.92 o 
  -7   5   4       47.97       52.93      7.54 o 
  -6   5   4      374.65      404.81     35.85 o 
  -5   5   4       39.88       51.22      4.70 o 
  -4   5   4      399.74      554.79     13.65 o 
  -3   5   4     2416.72     2469.10     25.85 o 
  -2   5   4     6029.64     6266.95     36.14 o 
  -1   5   4     3595.82     3472.46     29.65 o 
   0   5   4      119.54      107.66      7.24 o 
   1   5   4      585.55      553.77     14.68 o 
   2   5   4      107.15      115.27      4.38 o 
   3   5   4       17.73       45.11      3.57 o 
   4   5   4     1404.72     1510.46     22.07 o 
   5   5   4       15.26       12.86      2.10 o 
   6   5   4      284.60      286.46     12.37 o 
   7   5   4       81.40       62.70      6.53 o 
   8   5   4       33.07       34.70     20.07 o 
   9   5   4      208.90      182.32     27.15 o 
  -9   6   4      183.56      193.49     27.42 o 
  -8   6   4      387.62      391.85     36.67 o 
  -7   6   4      223.98      185.79     13.37 o 
  -6   6   4        0.11        0.23      1.85 o 
  -5   6   4        1.27        1.01      1.31 o 
  -4   6   4        0.00        1.26      1.39 o 
  -3   6   4     1042.92     1182.27     20.11 o 
  -2   6   4     1288.83     1280.36     17.01 o 
  -1   6   4       65.39       67.49      4.46 o 
   0   6   4      187.11      183.63     12.51 o 
   1   6   4    10096.31    10271.13    113.32 o 
   2   6   4      255.91      237.28      6.63 o 
   3   6   4      671.47      602.28     32.83 o 
   4   6   4        7.99        8.64      1.53 o 
   5   6   4        2.45        5.75      1.54 o 
   6   6   4       16.09       20.45      5.13 o 
   7   6   4      523.62      421.51     35.51 o 
   8   6   4       34.26       54.55     14.96 o 
   9   6   4       58.51       64.83     16.29 o 
  -9   7   4        0.04        0.49      4.91 o 
  -8   7   4      121.43      146.87     12.66 o 
  -7   7   4     1651.00     1789.83    110.32 o 
  -6   7   4        6.05        5.95      2.64 o 
  -5   7   4      170.85      166.18      9.32 o 
  -4   7   4       97.21      123.46      6.68 o 
  -3   7   4      778.31      753.68     17.05 o 
  -2   7   4      310.59      306.18      9.84 o 
  -1   7   4    11311.50    11534.09     61.49 o 
   0   7   4       35.19       28.72      4.19 o 
   1   7   4      803.13      910.12     20.18 o 
   2   7   4     3122.00     2872.05     63.74 o 
   3   7   4     1673.23     1521.03     68.87 o 
   4   7   4       29.49       57.03      5.50 o 
   5   7   4       24.84       29.21      8.77 o 
   6   7   4        9.86       10.55      2.10 o 
   7   7   4      462.42      476.85     38.31 o 
   8   7   4       19.00       15.17      6.45 o 
   9   7   4        0.01       23.56     12.15 o 
  -9   8   4       25.81       33.83     13.31 o 
  -8   8   4       78.43       73.22     16.80 o 
  -7   8   4      345.29      355.65     17.63 o 
  -6   8   4       12.29       24.02      4.82 o 
  -5   8   4      746.99      714.19     29.91 o 
  -4   8   4      170.14      161.47      7.79 o 
  -3   8   4     1604.44     1603.08     29.23 o 
  -2   8   4      398.09      418.88     12.05 o 
  -1   8   4     1305.26     1307.57     37.88 o 
   0   8   4      250.66      318.81     14.35 o 
   1   8   4      132.55      122.21     12.14 o 
   2   8   4     1295.64     1299.60     56.73 o 
   3   8   4      639.99      611.40     19.59 o 
   4   8   4      189.50      183.19     11.70 o 
   5   8   4       88.33       80.23     14.17 o 
   6   8   4     1217.20     1148.03     56.23 o 
   7   8   4      376.40      339.85     32.97 o 
   8   8   4      114.78      105.36     20.30 o 
  -9   9   4       73.25       76.59     18.22 o 
  -8   9   4        3.84       -0.34      5.37 o 
  -7   9   4      686.57      675.68     23.56 o 
  -6   9   4     1527.42     1481.67     46.35 o 
  -5   9   4        0.25        4.13      2.44 o 
  -4   9   4      602.21      545.56     14.59 o 
  -3   9   4      124.85      158.82      7.03 o 
  -2   9   4       12.46       20.62      3.04 o 
  -1   9   4     1800.91     1890.27     27.75 o 
   0   9   4     2455.96     2657.94     94.20 o 
   1   9   4       73.24      106.74     16.36 o 
   2   9   4      210.69      206.30      7.09 o 
   3   9   4     1121.73     1180.40     28.09 o 
   4   9   4        9.60        2.58      3.44 o 
   5   9   4     2623.13     2459.23     77.77 o 
   6   9   4       78.52       26.51      9.51 o 
   7   9   4        8.87       -0.12      5.28 o 
   8   9   4      108.73      114.42     21.43 o 
  -9  10   4       21.87       23.87     10.37 o 
  -8  10   4       11.20        4.17      6.10 o 
  -7  10   4      207.18      198.66     25.61 o 
  -6  10   4       32.25       17.61      4.57 o 
  -5  10   4      177.95      185.73     25.32 o 
  -4  10   4      597.00      619.79     19.45 o 
  -3  10   4       12.53       18.31      2.85 o 
  -2  10   4      331.26      341.33     11.88 o 
  -1  10   4        0.07        1.50      1.61 o 
   0  10   4       31.44       20.08      3.90 o 
   1  10   4       71.41       77.93      6.87 o 
   2  10   4      177.48      138.48      5.04 o 
   3  10   4        9.53        8.14      3.25 o 
   4  10   4      181.07      198.96     21.70 o 
   5  10   4     1677.19     1623.75     64.73 o 
   6  10   4      138.55      148.47     21.26 o 
   7  10   4      596.66      614.69     46.08 o 
   8  10   4       69.48       50.51     13.97 o 
  -9  11   4        0.38      -15.49     10.33 o 
  -8  11   4      291.81      355.52     36.04 o 
  -7  11   4        9.41       11.39      7.05 o 
  -6  11   4       87.18       95.52      8.27 o 
  -5  11   4       70.34       67.62      7.18 o 
  -4  11   4      209.67      217.50     16.81 o 
  -3  11   4      121.05      108.04      8.30 o 
  -2  11   4      592.22      567.41     15.94 o 
  -1  11   4       51.46       61.16      5.66 o 
   0  11   4      173.97      162.23     11.69 o 
   1  11   4      326.19      360.53     18.50 o 
   2  11   4        6.67        6.73      1.30 o 
   3  11   4      575.82      615.61     36.32 o 
   4  11   4     3093.76     3063.68     85.39 o 
   5  11   4        3.15        2.04      6.26 o 
   6  11   4       29.24       36.81     13.20 o 
   7  11   4      586.50      673.94     48.81 o 
   8  11   4       38.86       36.46     12.89 o 
  -8  12   4       16.71       34.55     12.20 o 
  -7  12   4       18.90       10.25      7.22 o 
  -6  12   4      290.67      269.15     13.46 o 
  -5  12   4      320.80      352.76     19.82 o 
  -4  12   4     2023.22     2048.44     87.74 o 
  -3  12   4       26.84       29.42      3.85 o 
  -2  12   4       49.20       63.84      5.78 o 
  -1  12   4     1739.60     1757.17     30.67 o 
   0  12   4      413.35      424.59     27.44 o 
   1  12   4       27.67       14.18      8.18 o 
   2  12   4     1857.92     1992.25     28.53 o 
   3  12   4      443.87      411.78     31.28 o 
   4  12   4     1263.01     1222.15     55.56 o 
   5  12   4       11.53       14.79      7.81 o 
   6  12   4      414.68      446.14     38.04 o 
   7  12   4       34.30       31.93     12.20 o 
   8  12   4      344.19      393.95     40.65 o 
  -8  13   4        0.04      -12.49      8.32 o 
  -7  13   4       36.15       45.39     12.83 o 
  -6  13   4        9.08       17.87      9.64 o 
  -5  13   4      631.72      650.82     21.38 o 
  -4  13   4      184.52      199.08     19.93 o 
  -3  13   4        0.36        2.27      2.03 o 
  -2  13   4     1680.83     1603.66     28.99 o 
  -1  13   4     1612.37     1595.86     30.40 o 
   0  13   4       56.35       61.30     11.42 o 
   1  13   4        3.32       -2.35      2.67 o 
   2  13   4      483.84      488.15     16.33 o 
   3  13   4      715.19      698.27     41.79 o 
   4  13   4       97.89      101.07     16.82 o 
   5  13   4        0.04       -4.76      6.04 o 
   6  13   4        3.52        4.18      4.99 o 
   7  13   4      105.77      100.23     20.25 o 
  -8  14   4       21.73       20.03     13.35 o 
  -7  14   4       26.01       24.90     11.33 o 
  -6  14   4      120.14       98.83     19.02 o 
  -5  14   4       24.96       23.48      4.29 o 
  -4  14   4      232.70      258.12     14.61 o 
  -3  14   4     1736.92     1705.75     48.12 o 
  -2  14   4     1041.32      972.25     28.94 o 
  -1  14   4      139.04      135.85     21.57 o 
   0  14   4     1088.24     1153.68     48.31 o 
   1  14   4       10.27       10.11      3.80 o 
   2  14   4       14.97       13.39      3.22 o 
   3  14   4      868.90      856.62     47.53 o 
   4  14   4      742.22      770.86     47.20 o 
   5  14   4      123.24      123.52     20.47 o 
   6  14   4      322.69      278.72     31.64 o 
   7  14   4       10.99       11.75      8.49 o 
  -7  15   4      198.39      242.59     30.08 o 
  -6  15   4       11.15       16.18      6.84 o 
  -5  15   4      210.45      160.51     22.25 o 
  -4  15   4       13.41       16.96      7.29 o 
  -3  15   4      583.40      531.39     21.15 o 
  -2  15   4       12.77       18.47      4.46 o 
  -1  15   4       76.57       68.38      8.43 o 
   0  15   4      491.89      424.30     21.17 o 
   1  15   4      136.43      149.07     12.03 o 
   2  15   4      151.26      133.94      9.42 o 
   3  15   4      230.06      228.80     26.51 o 
   4  15   4      106.72      105.00     18.13 o 
   5  15   4        0.14       -3.88      7.64 o 
   6  15   4       12.64        2.41      5.91 o 
   7  15   4       83.19       83.73     20.45 o 
  -7  16   4        2.38       -0.12      4.88 o 
  -6  16   4       80.45       86.61     17.87 o 
  -5  16   4      348.09      352.81     33.73 o 
  -4  16   4      135.60      169.77     22.52 o 
  -3  16   4      172.81      157.06     21.33 o 
  -2  16   4      566.15      536.11     46.62 o 
  -1  16   4       32.35       29.79      5.35 o 
   0  16   4      750.17      743.88     29.74 o 
   1  16   4       97.40      107.49     12.05 o 
   2  16   4      581.28      505.41     18.93 o 
   3  16   4       95.83      116.81     19.50 o 
   4  16   4      412.27      410.77     36.44 o 
   5  16   4        0.21       -2.95      6.97 o 
   6  16   4      163.18      176.50     27.04 o 
  -7  17   4        0.58        3.55      6.70 o 
  -6  17   4       10.02       -0.88      8.78 o 
  -5  17   4      101.13      107.67     20.18 o 
  -4  17   4        0.35       -1.47      7.09 o 
  -3  17   4        0.02       -7.41      4.94 o 
  -2  17   4      139.34      138.79     12.32 o 
  -1  17   4       86.39       82.64     10.09 o 
   0  17   4      264.41      254.56     18.21 o 
   1  17   4      968.28      960.67     32.32 o 
   2  17   4      695.71      680.54     46.09 o 
   3  17   4      334.76      363.63     34.21 o 
   4  17   4      100.46      114.09     19.61 o 
   5  17   4        0.08       -1.51      5.38 o 
   6  17   4        0.00       -9.53     10.54 o 
  -6  18   4      204.93      207.87     28.73 o 
  -5  18   4       15.78       29.25     12.65 o 
  -4  18   4       65.66       77.99     17.29 o 
  -3  18   4      660.47      761.23     48.54 o 
  -2  18   4       51.82       57.16     13.56 o 
  -1  18   4       18.29       13.27      7.83 o 
   0  18   4      106.02      107.84     13.24 o 
   1  18   4      901.19      907.39     53.80 o 
   2  18   4       18.52       21.14     10.39 o 
   3  18   4      255.93      296.80     32.12 o 
   4  18   4      176.63      173.74     26.20 o 
   5  18   4      172.81      191.21     28.40 o 
  -5  19   4       10.18       13.23      9.18 o 
  -4  19   4       15.61        6.97      9.99 o 
  -3  19   4       13.21       -2.21      6.10 o 
  -2  19   4        1.33       -4.17      5.63 o 
  -1  19   4       18.02       30.14     10.17 o 
   0  19   4        9.02       10.88      5.03 o 
   1  19   4       52.68       67.34     16.12 o 
   2  19   4      225.34      239.27     30.60 o 
   3  19   4      522.81      614.15     47.23 o 
   4  19   4       20.60       56.23     15.88 o 
  -5  20   4       71.92       82.44     18.68 o 
  -4  20   4      197.48      208.82     28.64 o 
  -3  20   4      203.80      231.38     29.36 o 
  -2  20   4       11.16        7.25      6.22 o 
  -1  20   4       35.24       37.88     12.57 o 
   0  20   4      240.36      265.35     23.98 o 
   1  20   4        8.18       23.34     11.65 o 
   2  20   4        0.15       -1.79      6.85 o 
   3  20   4        0.89       -3.49      6.01 o 
  -4  21   4        0.65       -0.27      7.70 o 
  -3  21   4       34.68       19.51     10.64 o 
  -2  21   4       63.43       68.75     17.44 o 
  -1  21   4       91.08      117.51     18.35 o 
   0  21   4        3.24        7.21      7.56 o 
   1  21   4        1.77        6.29      9.72 o 
   2  21   4      290.72      296.37     34.81 o 
  -3  22   4       44.90       21.58      9.26 o 
  -2  22   4       14.21        6.66      6.69 o 
  -1  22   4       26.66       38.07     23.25 o 
   0  22   4       16.28       21.39      9.14 o 
   1  22   4       10.04        7.84      8.41 o 
  -9   0   5        1.97        4.84      5.04 o 
  -7   0   5     6030.24     5855.29    120.11 o 
  -5   0   5      718.31      748.11     25.32 o 
  -3   0   5      522.13      553.49     16.28 o 
  -1   0   5      114.47      157.94      6.42 o 
   1   0   5     3325.14     3190.61     21.82 o 
   3   0   5     3961.67     4086.04     42.76 o 
   5   0   5       16.25       17.79      2.82 o 
   7   0   5      130.97      162.18     14.02 o 
   9   0   5       88.81       76.83     17.24 o 
 -10   1   5       67.85       63.53     11.80 o 
  -9   1   5      489.49      516.81     29.81 o 
  -8   1   5      136.76      141.28     14.58 o 
  -7   1   5       79.78       69.82      9.76 o 
  -6   1   5     2546.88     2436.06     41.23 o 
  -5   1   5       16.49       12.42      2.51 o 
  -4   1   5      514.18      536.12     13.37 o 
  -3   1   5      537.76      575.37     11.79 o 
  -2   1   5     2184.74     2147.62     18.82 o 
  -1   1   5     7010.04     6440.94     53.94 o 
   0   1   5      199.80      216.78     11.48 o 
   1   1   5      116.07      141.48      3.38 o 
   2   1   5      198.63      199.54      4.64 o 
   3   1   5      640.85      620.85     10.09 o 
   4   1   5      182.79      209.99      8.59 o 
   5   1   5       44.83       48.58      3.95 o 
   6   1   5        4.92        7.41      2.50 o 
   7   1   5      164.14      151.96     11.31 o 
   8   1   5       83.21       72.91     10.90 o 
   9   1   5       43.97       65.74     11.06 o 
 -10   2   5       96.23      127.50     24.59 o 
  -9   2   5       20.62       14.62      5.72 o 
  -8   2   5      105.87      120.51     13.69 o 
  -7   2   5      978.51      985.94     35.00 o 
  -6   2   5      630.80      621.30     20.83 o 
  -5   2   5      186.91      194.83      9.25 o 
  -4   2   5     2188.85     2291.30     27.82 o 
  -3   2   5       85.61       90.98      4.82 o 
  -2   2   5      675.59      633.31     10.41 o 
  -1   2   5     1987.09     1814.91     17.40 o 
   0   2   5      358.93      378.64      8.76 o 
   1   2   5        6.85        9.85      0.99 o 
   2   2   5     1263.24     1099.09     10.89 o 
   3   2   5      813.92      892.47     11.25 o 
   4   2   5      550.25      604.82     15.80 o 
   5   2   5       67.97       63.68      4.39 o 
   6   2   5       33.79       39.82      4.72 o 
   7   2   5        0.65        2.23      2.70 o 
   8   2   5      187.67      161.89     16.34 o 
   9   2   5        7.26       12.74      6.17 o 
 -10   3   5       18.63       23.76     10.17 o 
  -9   3   5       21.48        3.96      4.32 o 
  -8   3   5       24.31       27.11      6.90 o 
  -7   3   5     1256.13     1290.07     40.41 o 
  -6   3   5        5.45        2.37      3.67 o 
  -5   3   5       85.94       66.55      5.49 o 
  -4   3   5        4.62       11.10      1.93 o 
  -3   3   5      822.66      835.56     14.66 o 
  -2   3   5     1159.22      948.64     12.14 o 
  -1   3   5      563.35      496.44     10.82 o 
   0   3   5     4360.66     4198.91     40.35 o 
   1   3   5      241.09      294.31      5.79 o 
   2   3   5      334.73      264.70      5.64 o 
   3   3   5      621.16      630.46     59.16 o 
   4   3   5      877.34      980.57     18.04 o 
   5   3   5        5.23        7.24      1.92 o 
   6   3   5      863.05      820.46     22.81 o 
   7   3   5        5.47        6.38      4.29 o 
   8   3   5      189.25      184.37     17.39 o 
   9   3   5       20.84       25.27      7.87 o 
 -10   4   5       31.76       45.44     13.91 o 
  -9   4   5        0.17      -11.65      9.79 o 
  -8   4   5      171.65      169.00     23.46 o 
  -7   4   5      540.37      506.73     36.03 o 
  -6   4   5      232.13      214.00     25.23 o 
  -5   4   5      155.84      150.97      8.02 o 
  -4   4   5        2.34        2.91      1.53 o 
  -3   4   5     1928.04     1917.70     22.62 o 
  -2   4   5     2024.19     1907.19     19.81 o 
  -1   4   5     2166.31     2251.29     23.04 o 
   0   4   5     1757.50     1715.66     26.70 o 
   1   4   5      232.62      248.81      6.23 o 
   2   4   5     2240.57     2144.92     17.26 o 
   3   4   5      189.05      151.54      5.19 o 
   4   4   5      286.27      269.90      9.38 o 
   5   4   5     1860.80     1776.67     22.53 o 
   6   4   5      275.17      278.60     12.90 o 
   7   4   5       97.22       80.64      9.59 o 
   8   4   5       20.43       19.38      6.53 o 
   9   4   5       10.61        7.50      8.35 o 
 -10   5   5       23.33       40.66     13.27 o 
  -9   5   5        1.50        2.00      4.70 o 
  -8   5   5       46.57       60.41      8.82 o 
  -7   5   5      836.99      892.24     30.69 o 
  -6   5   5       61.48       72.32     13.22 o 
  -5   5   5      175.35      174.88      8.64 o 
  -4   5   5      936.63      999.07     18.69 o 
  -3   5   5     1164.10     1293.17     19.15 o 
  -2   5   5       27.45       11.47      2.12 o 
  -1   5   5     1427.73     1428.95     19.82 o 
   0   5   5     1071.97     1061.41     32.98 o 
   1   5   5     5116.46     5320.84     38.71 o 
   2   5   5      322.04      367.38      8.87 o 
   3   5   5     1545.88     1541.94     19.69 o 
   4   5   5      196.67      172.75      7.28 o 
   5   5   5      757.90      714.86     14.99 o 
   6   5   5      828.39      873.12     21.68 o 
   7   5   5      104.93      117.64     12.94 o 
   8   5   5        0.59       11.54      8.08 o 
   9   5   5       53.98       77.07     18.27 o 
  -9   6   5        0.14       -6.81      8.03 o 
  -8   6   5      258.82      263.87     17.82 o 
  -7   6   5       80.69      102.90     10.52 o 
  -6   6   5        8.18        6.78      3.64 o 
  -5   6   5       91.69      107.64      6.89 o 
  -4   6   5      960.22     1011.96     19.07 o 
  -3   6   5      202.73      243.61      8.62 o 
  -2   6   5      191.55      170.06      8.11 o 
  -1   6   5      369.42      414.41     11.41 o 
   0   6   5       14.81       12.46      2.83 o 
   1   6   5      744.98      893.54     16.57 o 
   2   6   5        8.58        9.06      1.76 o 
   3   6   5      346.38      190.95      6.96 o 
   4   6   5       70.26       75.20      4.53 o 
   5   6   5      562.08      563.68     28.16 o 
   6   6   5     2054.31     1876.62     32.85 o 
   7   6   5       87.48       77.42     15.85 o 
   8   6   5       14.81       12.79      8.58 o 
   9   6   5      217.57      307.18     35.40 o 
  -9   7   5       91.54      102.62     19.73 o 
  -8   7   5       18.64       13.78      4.61 o 
  -7   7   5        2.27        6.91      3.80 o 
  -6   7   5      142.66      138.71     11.03 o 
  -5   7   5       19.19       23.44      3.83 o 
  -4   7   5      274.36      330.98     11.11 o 
  -3   7   5      419.60      466.49     11.70 o 
  -2   7   5     1153.27     1166.67     20.18 o 
  -1   7   5      722.89      766.65     16.46 o 
   0   7   5        2.80        1.88      1.81 o 
   1   7   5      505.22      523.10     13.21 o 
   2   7   5      242.45      189.38      6.16 o 
   3   7   5      723.90      730.96     13.60 o 
   4   7   5       12.30       13.12      2.75 o 
   5   7   5       35.12       33.67     11.57 o 
   6   7   5       95.83       75.72      5.54 o 
   7   7   5       63.00       61.54     14.68 o 
   8   7   5       76.02       67.24     15.76 o 
   9   7   5       12.89       17.34      7.52 o 
  -9   8   5       80.74       91.08     17.91 o 
  -8   8   5       35.45       29.37     10.50 o 
  -7   8   5        9.78       11.48      3.86 o 
  -6   8   5      139.57      120.47     10.11 o 
  -5   8   5        0.49       -0.76      1.59 o 
  -4   8   5      506.72      593.83     15.29 o 
  -3   8   5       22.69       31.61      3.32 o 
  -2   8   5       19.66       16.95      2.86 o 
  -1   8   5     2539.30     2617.80     32.04 o 
   0   8   5     2658.86     2656.03     64.67 o 
   1   8   5      642.50      754.40     19.83 o 
   2   8   5        5.96       15.10      2.20 o 
   3   8   5      340.84      356.96     15.15 o 
   4   8   5     3328.06     3302.18     93.50 o 
   5   8   5       30.84       29.51     10.85 o 
   6   8   5      188.62      239.33     26.28 o 
   7   8   5       68.38       63.95     14.74 o 
   8   8   5       81.94       69.75     17.08 o 
  -9   9   5       23.55       11.80      8.91 o 
  -8   9   5       13.75       17.77      9.04 o 
  -7   9   5       39.88       41.06      6.36 o 
  -6   9   5        5.61        6.05      3.22 o 
  -5   9   5      267.59      285.12     14.69 o 
  -4   9   5      615.94      614.22     15.92 o 
  -3   9   5      118.57      129.97      6.69 o 
  -2   9   5       94.02       94.39      6.33 o 
  -1   9   5       60.94       85.87      6.24 o 
   0   9   5       47.66       44.37      6.04 o 
   1   9   5      277.72      324.38     13.64 o 
   2   9   5      127.36      146.04      6.18 o 
   3   9   5        0.17        0.53      2.55 o 
   4   9   5       39.08       34.74      6.77 o 
   5   9   5       33.85       56.11     12.85 o 
   6   9   5      896.14      882.09     50.62 o 
   7   9   5       17.00       24.07     10.52 o 
   8   9   5       30.19       36.41     13.77 o 
  -9  10   5       28.87       38.35     13.80 o 
  -8  10   5      340.67      369.81     36.10 o 
  -7  10   5        2.23        0.19      2.81 o 
  -6  10   5      705.54      664.47     23.34 o 
  -5  10   5        1.83       11.34      6.06 o 
  -4  10   5      170.25      148.56      9.10 o 
  -3  10   5        0.89        6.80      4.44 o 
  -2  10   5      371.60      375.71     13.00 o 
  -1  10   5     1198.51     1228.95     24.18 o 
   0  10   5      293.79      316.91     16.15 o 
   1  10   5        3.21        1.23      2.23 o 
   2  10   5      539.23      572.52     13.52 o 
   3  10   5       69.40       71.59      8.69 o 
   4  10   5      236.48      253.61     24.54 o 
   5  10   5      127.94      112.01     17.99 o 
   6  10   5       65.04       65.00     14.43 o 
   7  10   5      207.74      215.17     27.58 o 
   8  10   5      286.73      296.78     33.96 o 
  -9  11   5       11.08       20.60     10.49 o 
  -8  11   5      117.69      132.34     22.60 o 
  -7  11   5       20.05       16.13      8.75 o 
  -6  11   5        0.03        2.13      2.17 o 
  -5  11   5      592.70      629.39     23.90 o 
  -4  11   5        0.42        3.28      2.62 o 
  -3  11   5      203.08      190.41      9.46 o 
  -2  11   5     1171.26     1208.53     24.18 o 
  -1  11   5       67.41       53.23      5.64 o 
   0  11   5        5.73       10.53      3.17 o 
   1  11   5      371.57      345.38     15.15 o 
   2  11   5     1286.04     1328.29     21.53 o 
   3  11   5      461.44      520.83     23.93 o 
   4  11   5     2639.28     2515.55     78.70 o 
   5  11   5      349.85      337.54     30.91 o 
   6  11   5      283.27      321.38     32.18 o 
   7  11   5      106.08       80.74     17.98 o 
   8  11   5      109.36       91.55     19.84 o 
  -8  12   5      355.40      339.66     36.24 o 
  -7  12   5      243.80      219.57     26.96 o 
  -6  12   5      648.61      635.41     29.79 o 
  -5  12   5       48.64       59.76      7.27 o 
  -4  12   5     2131.06     2186.54     42.35 o 
  -3  12   5        8.64       10.32      2.80 o 
  -2  12   5     1063.21     1009.86     22.97 o 
  -1  12   5      180.78      191.57     10.53 o 
   0  12   5      625.81      617.91     35.79 o 
   1  12   5      218.77      230.05     15.59 o 
   2  12   5      288.62      282.75      8.91 o 
   3  12   5       18.91        7.23      7.56 o 
   4  12   5      188.65      155.52     20.31 o 
   5  12   5       91.79       95.87     17.79 o 
   6  12   5       20.10       19.92     10.59 o 
   7  12   5        5.06       19.04     10.13 o 
  -8  13   5      527.96      547.55     46.32 o 
  -7  13   5       28.54       26.72      9.98 o 
  -6  13   5      401.37      368.02     33.56 o 
  -5  13   5      183.00      201.26     13.10 o 
  -4  13   5      410.53      399.28     44.80 o 
  -3  13   5       20.47       22.69      3.67 o 
  -2  13   5      916.96      938.90     23.09 o 
  -1  13   5        5.55        5.36      3.92 o 
   0  13   5        2.25        5.15      2.93 o 
   1  13   5      227.80      252.15     17.04 o 
   2  13   5      165.66      197.04      7.82 o 
   3  13   5        0.10       -4.07      6.11 o 
   4  13   5       67.26       48.40     11.46 o 
   5  13   5      109.88      113.41     19.23 o 
   6  13   5        2.86       12.06      7.73 o 
   7  13   5       50.74       70.31     17.70 o 
  -8  14   5       99.98       86.33     19.04 o 
  -7  14   5        0.71        1.90      6.44 o 
  -6  14   5        0.21        0.17      8.19 o 
  -5  14   5       61.27       57.67      7.45 o 
  -4  14   5        8.35        9.68      3.75 o 
  -3  14   5       86.55       96.76      7.39 o 
  -2  14   5        1.93        3.92      2.31 o 
  -1  14   5        0.26        1.18      2.84 o 
   0  14   5      952.91      861.24     42.76 o 
   1  14   5      176.73      188.42     22.20 o 
   2  14   5      136.07      128.32      6.57 o 
   3  14   5      333.45      350.99     30.88 o 
   4  14   5       45.07       37.80     10.58 o 
   5  14   5      345.46      358.33     33.96 o 
   6  14   5       28.48       30.25     11.37 o 
   7  14   5        5.96       -1.33      6.86 o 
  -7  15   5       51.02       50.60     14.46 o 
  -6  15   5        3.79       -4.71      6.71 o 
  -5  15   5      304.54      293.07     29.76 o 
  -4  15   5       94.44      105.80     10.24 o 
  -3  15   5     1628.56     1702.93     41.48 o 
  -2  15   5      678.01      656.27     20.64 o 
  -1  15   5       55.37       52.02      7.84 o 
   0  15   5      437.21      473.18     35.53 o 
   1  15   5       73.59       53.00      7.17 o 
   2  15   5      785.14      750.61     22.48 o 
   3  15   5      557.63      569.00     40.62 o 
   4  15   5        1.34       -0.36      5.95 o 
   5  15   5       13.27       25.91     10.47 o 
   6  15   5        3.01      -10.22      8.21 o 
  -7  16   5        2.74       11.30      6.87 o 
  -6  16   5       35.25       19.04      8.30 o 
  -5  16   5     1278.47     1229.74     62.23 o 
  -4  16   5      190.65      183.61     23.15 o 
  -3  16   5       30.44       32.31     12.35 o 
  -2  16   5        4.76        8.10      3.81 o 
  -1  16   5      177.56      177.54     14.36 o 
   0  16   5     1154.57     1213.24     69.66 o 
   1  16   5      128.46      112.63     10.80 o 
   2  16   5      265.50      229.31     26.23 o 
   3  16   5        5.61       13.37      8.35 o 
   4  16   5        2.02       -2.20      5.11 o 
   5  16   5      138.83      130.41     21.94 o 
   6  16   5       80.83       55.65     15.44 o 
  -6  17   5       20.52       13.46      8.31 o 
  -5  17   5      157.41      160.52     23.97 o 
  -4  17   5       16.54       19.64      9.93 o 
  -3  17   5      157.07      180.36     23.02 o 
  -2  17   5      171.74      165.68     13.68 o 
  -1  17   5       10.32        2.56      5.11 o 
   0  17   5       25.36       37.45      6.31 o 
   1  17   5        1.20        2.89      6.44 o 
   2  17   5       24.56       45.85     12.59 o 
   3  17   5      472.70      504.69     40.88 o 
   4  17   5        3.35       -3.19      7.27 o 
   5  17   5      154.31      157.42     25.45 o 
  -6  18   5      164.85      172.50     26.17 o 
  -5  18   5        5.54       -2.46      5.35 o 
  -4  18   5      177.53      148.05     22.11 o 
  -3  18   5        1.40        7.02      7.88 o 
  -2  18   5      241.25      257.10     27.96 o 
  -1  18   5        8.47       23.88      8.27 o 
   0  18   5      278.02      308.53     22.09 o 
   1  18   5      232.20      217.87     27.09 o 
   2  18   5      397.36      459.48     39.75 o 
   3  18   5        6.46       15.13     10.84 o 
   4  18   5       25.80       31.25     13.21 o 
   5  18   5      153.78      162.79     26.34 o 
  -5  19   5       16.90       28.65     11.93 o 
  -4  19   5      125.57      111.34     20.10 o 
  -3  19   5      202.58      236.01     28.19 o 
  -2  19   5      131.18      141.05     22.01 o 
  -1  19   5      218.19      210.12     25.59 o 
   0  19   5       10.41       17.34      6.14 o 
   1  19   5        0.88       -4.01      6.99 o 
   2  19   5        0.00       -8.02      7.79 o 
   3  19   5       33.12       27.14     10.52 o 
   4  19   5       22.09       10.04      7.87 o 
  -5  20   5       27.48       34.40     13.76 o 
  -4  20   5      238.22      224.45     28.91 o 
  -3  20   5        2.84       10.35      8.90 o 
  -2  20   5       65.17       60.55     14.99 o 
  -1  20   5       55.79       48.27     13.53 o 
   0  20   5      125.91      106.97     14.25 o 
   1  20   5      240.18      220.87     28.81 o 
   2  20   5      195.71      185.48     27.61 o 
   3  20   5      140.07      150.01     25.02 o 
  -4  21   5       45.96       60.63     16.16 o 
  -3  21   5       81.27       57.71     16.47 o 
  -2  21   5       31.30       38.30     12.87 o 
  -1  21   5       12.55       32.75     13.87 o 
   0  21   5       56.19       83.54     13.40 o 
   1  21   5       89.14       95.63     19.40 o 
   2  21   5      179.32      194.88     28.72 o 
  -2  22   5       47.64       40.17     14.04 o 
  -1  22   5      218.91      249.11     30.98 o 
   0  22   5       96.01      141.51     24.09 o 
   1  22   5       67.33      171.20     28.20 o 
 -10   0   6      107.46      115.46     21.36 o 
  -8   0   6     1197.11     1286.64     61.40 o 
  -6   0   6     2635.42     2738.88     53.79 o 
  -4   0   6     1615.01     1873.89     44.02 o 
  -2   0   6     1334.25     1370.20     41.82 o 
   0   0   6      825.17      807.03     26.63 o 
   2   0   6     6255.38     6058.62     37.37 o 
   4   0   6      177.97      132.75      9.86 o 
   6   0   6      573.76      523.64     34.87 o 
   8   0   6      317.72      290.73     30.92 o 
 -10   1   6        0.91       -1.55      4.64 o 
  -9   1   6      148.32      156.45     22.68 o 
  -8   1   6     1118.40     1003.03     38.36 o 
  -7   1   6       22.56       31.72      6.68 o 
  -6   1   6      774.03      722.29     19.56 o 
  -5   1   6      855.17      866.78     19.18 o 
  -4   1   6        1.30        4.20      2.21 o 
  -3   1   6        4.63        5.35      1.53 o 
  -2   1   6      929.86      954.84     13.66 o 
  -1   1   6     2316.04     2187.16     23.81 o 
   0   1   6        7.97        3.95      1.03 o 
   1   1   6     3448.82     3313.25     16.22 o 
   2   1   6      121.42      141.31      4.04 o 
   3   1   6      175.14      211.84      5.68 o 
   4   1   6       67.69       86.62      5.65 o 
   5   1   6      195.04      169.09      7.24 o 
   6   1   6      216.85      226.36     10.88 o 
   7   1   6       26.93       15.63      3.68 o 
   8   1   6      448.30      479.80     28.15 o 
   9   1   6        6.20        5.31     10.12 o 
 -10   2   6        1.14       -1.37      4.90 o 
  -9   2   6        3.27       -1.14      4.02 o 
  -8   2   6      237.75      213.57     17.80 o 
  -7   2   6     1386.90     1435.13     42.24 o 
  -6   2   6        4.53        6.01      2.57 o 
  -5   2   6      575.87      585.05     15.86 o 
  -4   2   6      995.43     1091.70     19.27 o 
  -3   2   6     1967.06     2032.77     22.71 o 
  -2   2   6        0.02        1.36      0.83 o 
  -1   2   6     2436.22     2286.53     64.69 o 
   0   2   6     3917.42     3680.83     25.58 o 
   1   2   6      238.33      240.61      4.72 o 
   2   2   6       25.40       29.93      1.92 o 
   3   2   6      671.22      724.25     11.81 o 
   4   2   6     2534.73     2596.45     30.48 o 
   5   2   6     1098.06     1164.10     18.87 o 
   6   2   6       13.34        4.66      2.64 o 
   7   2   6        3.97        6.23      3.27 o 
   8   2   6        2.85        6.64      3.85 o 
   9   2   6       43.20       51.23     10.52 o 
 -10   3   6      405.08      492.85     44.53 o 
  -9   3   6       13.16       21.82     10.31 o 
  -8   3   6       67.84       67.29     20.22 o 
  -7   3   6       61.16       63.67      9.04 o 
  -6   3   6      476.93      502.69     22.97 o 
  -5   3   6        0.95        1.04      1.52 o 
  -4   3   6      158.07      255.19      9.38 o 
  -3   3   6      138.66      128.65      5.85 o 
  -2   3   6     1539.93     1552.56     16.07 o 
  -1   3   6    10791.24    11067.76     52.73 o 
   0   3   6      667.95      600.83     12.64 o 
   1   3   6       94.33      102.27      3.63 o 
   2   3   6     2230.28     2298.11     17.35 o 
   3   3   6       21.19       11.98      2.37 o 
   4   3   6     1450.32     1377.41     21.97 o 
   5   3   6       68.55       73.84      4.77 o 
   6   3   6      250.93      265.69     13.19 o 
   7   3   6      548.48      467.73     19.03 o 
   8   3   6      246.84      259.42     28.79 o 
   9   3   6       62.85       60.27     11.09 o 
 -10   4   6        4.16       -3.69      6.45 o 
  -9   4   6       75.66       76.22     11.29 o 
  -8   4   6        0.34       -2.90      3.23 o 
  -7   4   6        4.95        4.42      3.20 o 
  -6   4   6        8.00       19.04      4.57 o 
  -5   4   6       12.12       18.07      3.15 o 
  -4   4   6        2.21        1.77      1.43 o 
  -3   4   6      182.63      174.56      6.94 o 
  -2   4   6      111.58      111.73      4.96 o 
  -1   4   6     1804.85     1926.91     29.77 o 
   0   4   6     1059.83     1059.63     17.65 o 
   1   4   6     5435.83     5375.52     43.18 o 
   2   4   6        0.42        4.60      1.10 o 
   3   4   6      150.26      172.78      6.91 o 
   4   4   6      382.47      393.40     11.59 o 
   5   4   6        3.91        3.61      1.48 o 
   6   4   6      118.93      136.00      9.26 o 
   7   4   6       12.54        6.95      6.97 o 
   8   4   6        2.15        5.80      4.05 o 
   9   4   6        1.75        1.90      6.04 o 
 -10   5   6       81.97       57.05     14.64 o 
  -9   5   6       35.87       35.05     14.93 o 
  -8   5   6       15.01       13.15      4.08 o 
  -7   5   6      122.97      127.64     12.06 o 
  -6   5   6      170.45      158.37     12.28 o 
  -5   5   6       61.96       65.26      5.50 o 
  -4   5   6       28.41       31.14      3.63 o 
  -3   5   6     1288.60     1459.43     20.58 o 
  -2   5   6      962.93      910.08     14.62 o 
  -1   5   6     1907.02     1819.72     22.95 o 
   0   5   6     1918.88     1871.91     32.84 o 
   1   5   6       60.12       82.01      4.39 o 
   2   5   6        3.98        6.97      1.54 o 
   3   5   6     1150.14     1171.93     19.65 o 
   4   5   6      108.57      101.70      6.75 o 
   5   5   6        0.05        1.71      2.05 o 
   6   5   6      790.60      713.09     20.02 o 
   7   5   6      154.60      160.63     15.50 o 
   8   5   6       63.47       53.83     14.10 o 
   9   5   6        0.36        6.43      8.42 o 
  -9   6   6       31.38       22.95      9.97 o 
  -8   6   6      140.44      142.76     18.86 o 
  -7   6   6        0.09        1.97      2.74 o 
  -6   6   6      499.28      523.85     22.04 o 
  -5   6   6      264.82      264.06     10.84 o 
  -4   6   6      537.38      529.63     14.05 o 
  -3   6   6      522.75      559.99     13.21 o 
  -2   6   6      783.41      740.52     13.82 o 
  -1   6   6     4334.66     4590.57     38.90 o 
   0   6   6      507.40      618.40     20.34 o 
   1   6   6    10575.27    10921.18     85.40 o 
   2   6   6      367.80      270.90      9.69 o 
   3   6   6       94.04       96.20      5.39 o 
   4   6   6       47.39       37.33      7.56 o 
   5   6   6      952.26      883.13     25.76 o 
   6   6   6      154.61      152.34      9.90 o 
   7   6   6       17.90       19.22      9.67 o 
   8   6   6      112.51      121.12     21.16 o 
   9   6   6        6.71       23.67     12.05 o 
  -9   7   6      333.36      323.37     34.60 o 
  -8   7   6      185.33      212.54     16.08 o 
  -7   7   6        1.41        0.95      3.06 o 
  -6   7   6       17.45       17.10      4.49 o 
  -5   7   6      432.49      473.73     16.71 o 
  -4   7   6      292.93      306.76     11.31 o 
  -3   7   6      352.76      392.09     11.11 o 
  -2   7   6      100.86      150.01      7.64 o 
  -1   7   6      188.64      193.75      8.56 o 
   0   7   6     6970.08     7324.10    113.08 o 
   1   7   6     4866.68     4683.85     59.46 o 
   2   7   6       16.83       13.66      2.04 o 
   3   7   6       27.77       26.21      3.07 o 
   4   7   6      187.68      171.50     10.94 o 
   5   7   6      161.67      150.90      9.52 o 
   6   7   6      795.21      698.66     76.94 o 
   7   7   6       67.96       88.77     17.19 o 
   8   7   6        0.32       -9.68      6.45 o 
  -9   8   6      106.40       80.35     17.84 o 
  -8   8   6       71.54       73.03      9.48 o 
  -7   8   6      148.97      140.73     13.96 o 
  -6   8   6       18.70        6.38      2.87 o 
  -5   8   6      141.21      143.72      9.35 o 
  -4   8   6     2582.80     2639.82     47.91 o 
  -3   8   6      141.91      160.88      7.38 o 
  -2   8   6      760.88      748.50     17.59 o 
  -1   8   6     2584.98     2498.93     32.16 o 
   0   8   6       14.62        7.55      2.90 o 
   1   8   6      163.80      163.36      7.33 o 
   2   8   6       74.31       82.03      5.35 o 
   3   8   6      135.66      143.91      6.20 o 
   4   8   6       62.15       53.03      7.87 o 
   5   8   6     2962.65     3066.67     86.77 o 
   6   8   6       14.95        4.39      4.69 o 
   7   8   6      200.28      217.33     26.93 o 
   8   8   6      280.02      306.36     34.28 o 
  -9   9   6       58.88       73.09     17.30 o 
  -8   9   6      300.98      338.06     34.26 o 
  -7   9   6      184.62      212.80     14.82 o 
  -6   9   6       21.13       27.10      7.06 o 
  -5   9   6      862.92      845.34     26.57 o 
  -4   9   6      185.96      213.11      9.69 o 
  -3   9   6      146.74      233.38     10.35 o 
  -2   9   6       43.23       49.14      4.77 o 
  -1   9   6     2719.00     2855.08     36.03 o 
   0   9   6      111.72      144.28     10.93 o 
   1   9   6      221.75      231.29      9.01 o 
   2   9   6      570.06      656.14     14.18 o 
   3   9   6        0.13       45.60      3.82 o 
   4   9   6     1240.23     1222.55     36.90 o 
   5   9   6      392.75      352.95     30.79 o 
   6   9   6      276.09      288.22     29.82 o 
   7   9   6        0.65       -2.32      7.21 o 
   8   9   6       28.78       49.49     15.39 o 
  -9  10   6        3.12        6.02      5.38 o 
  -8  10   6      340.24      367.59     36.16 o 
  -7  10   6       14.09       14.18      4.97 o 
  -6  10   6       37.85       37.91      6.34 o 
  -5  10   6     1981.44     1984.75     41.02 o 
  -4  10   6       12.14        9.57      2.73 o 
  -3  10   6       50.47       37.56      4.34 o 
  -2  10   6      187.69      166.32      9.00 o 
  -1  10   6        0.87        2.04      2.53 o 
   0  10   6       76.73       71.28      7.96 o 
   1  10   6      375.12      359.87     15.16 o 
   2  10   6      902.37      930.41     17.27 o 
   3  10   6      107.62      103.97     10.51 o 
   4  10   6     1094.47      989.02     48.31 o 
   5  10   6       54.85       65.62     12.76 o 
   6  10   6      149.03      122.70     20.42 o 
   7  10   6      216.52      195.22     27.57 o 
   8  10   6       75.35      139.50     24.53 o 
  -9  11   6       15.58      -10.55      8.31 o 
  -8  11   6      133.56      113.90     21.25 o 
  -7  11   6      271.31      317.80     32.15 o 
  -6  11   6      340.66      322.00     27.28 o 
  -5  11   6      334.46      355.87     37.84 o 
  -4  11   6     2287.40     2231.60     43.30 o 
  -3  11   6     1299.53     1340.96     26.19 o 
  -2  11   6      933.91      970.71     22.41 o 
  -1  11   6      185.86      177.68      9.89 o 
   0  11   6      926.46      955.80     30.02 o 
   1  11   6       15.32       19.25      3.95 o 
   2  11   6      110.91      142.85      8.36 o 
   3  11   6      111.66      109.20     11.01 o 
   4  11   6       45.79       52.16     12.40 o 
   5  11   6      259.75      245.85     26.72 o 
   6  11   6       50.37       65.40     15.20 o 
   7  11   6      122.62      139.36     22.98 o 
   8  11   6       85.22       70.05     17.35 o 
  -8  12   6       44.59       63.22     16.37 o 
  -7  12   6      131.01      107.17     18.66 o 
  -6  12   6       62.42       61.29      7.69 o 
  -5  12   6        0.05        3.11      3.64 o 
  -4  12   6      350.21      347.00     17.77 o 
  -3  12   6       14.20       11.12      2.92 o 
  -2  12   6     3735.02     3662.19     48.64 o 
  -1  12   6       84.72       79.43      6.92 o 
   0  12   6       59.66      112.12     18.57 o 
   1  12   6      174.10      157.11     10.92 o 
   2  12   6       59.04       60.23      7.94 o 
   3  12   6       51.60      135.96     19.05 o 
   4  12   6      299.97      310.69     28.93 o 
   5  12   6        0.10        5.67      5.76 o 
   6  12   6        3.28        6.70      6.54 o 
   7  12   6        0.08        1.78      6.32 o 
  -8  13   6       42.09       34.56     12.58 o 
  -7  13   6       29.27       19.32     10.31 o 
  -6  13   6       35.83       63.42     14.40 o 
  -5  13   6        1.65       -0.91      3.37 o 
  -4  13   6        0.60        4.68      3.74 o 
  -3  13   6      770.14      766.00     51.17 o 
  -2  13   6      318.80      317.59     16.42 o 
  -1  13   6       78.04       62.88      7.70 o 
   0  13   6      101.65      120.49      9.46 o 
   1  13   6      429.21      466.76     33.19 o 
   2  13   6        7.18        7.90      2.86 o 
   3  13   6      146.88      173.93     21.76 o 
   4  13   6        8.35       12.42      7.55 o 
   5  13   6      259.31      263.56     28.94 o 
   6  13   6        7.02       -2.18      7.01 o 
   7  13   6        3.44        0.82      7.98 o 
  -8  14   6       21.03       27.32     10.14 o 
  -7  14   6      137.78      124.28     21.60 o 
  -6  14   6      532.37      560.29     41.97 o 
  -5  14   6      103.38      122.56     11.28 o 
  -4  14   6      140.29      131.87     13.66 o 
  -3  14   6       29.81       41.90      7.39 o 
  -2  14   6       36.77       36.63      5.75 o 
  -1  14   6       25.72       36.02      5.27 o 
   0  14   6       87.25       69.39      9.46 o 
   1  14   6        0.24       11.37      7.78 o 
   2  14   6       88.42      103.72      6.10 o 
   3  14   6       72.06       58.22     13.43 o 
   4  14   6       51.84       54.77     13.46 o 
   5  14   6       25.91       34.18     11.33 o 
   6  14   6       42.97       42.85     12.37 o 
   7  14   6      240.53      281.94     34.11 o 
  -7  15   6        7.58       -1.11      6.86 o 
  -6  15   6      281.32      288.54     31.23 o 
  -5  15   6        2.70       -2.26      5.70 o 
  -4  15   6       15.21       15.37      6.80 o 
  -3  15   6      286.08      287.40     18.97 o 
  -2  15   6     1195.76     1100.90     28.75 o 
  -1  15   6        0.34        4.31      2.60 o 
   0  15   6       21.96       11.74      7.59 o 
   1  15   6       22.86       25.54     10.04 o 
   2  15   6      121.07      132.65      7.08 o 
   3  15   6      197.30      223.26     26.19 o 
   4  15   6      173.55      185.25     24.66 o 
   5  15   6       53.98       70.24     16.67 o 
   6  15   6       12.60       11.67      8.60 o 
  -7  16   6      190.19      226.52     29.73 o 
  -6  16   6      200.47      194.80     26.05 o 
  -5  16   6       74.53       52.74     12.49 o 
  -4  16   6       20.57       26.25      5.89 o 
  -3  16   6      562.44      525.02     31.53 o 
  -2  16   6       24.41       14.31      4.35 o 
  -1  16   6        9.44       -4.98      5.13 o 
   0  16   6      101.27      102.71     17.70 o 
   1  16   6       62.42       40.42      6.27 o 
   2  16   6       52.44       46.09     11.66 o 
   3  16   6       94.89       93.89     18.47 o 
   4  16   6      103.67      149.40     22.85 o 
   5  16   6      288.59      365.31     36.88 o 
   6  16   6       59.50       33.38     12.28 o 
  -6  17   6       45.52       56.61     14.98 o 
  -5  17   6      391.77      405.92     37.34 o 
  -4  17   6      404.93      446.63     36.73 o 
  -3  17   6      316.00      315.38     30.38 o 
  -2  17   6       17.26       17.10      7.14 o 
  -1  17   6      370.20      451.36     34.48 o 
   0  17   6        6.67        4.51      5.36 o 
   1  17   6        0.11        4.80      5.90 o 
   2  17   6      616.81      610.52     44.07 o 
   3  17   6        4.82        5.78      8.17 o 
   4  17   6      202.92      244.34     30.06 o 
   5  17   6       30.35       51.03     15.23 o 
  -6  18   6        0.60        3.00      9.02 o 
  -5  18   6      296.05      332.09     34.07 o 
  -4  18   6       96.07       98.04     18.04 o 
  -3  18   6       28.94       43.65     13.39 o 
  -2  18   6        4.96       11.43      6.76 o 
  -1  18   6        7.64       30.19     11.42 o 
   0  18   6       27.98       28.66      7.40 o 
   1  18   6      200.06      233.74     27.94 o 
   2  18   6       40.87       17.57      9.50 o 
   3  18   6        0.13        2.26      7.04 o 
   4  18   6       33.17       23.02     11.08 o 
   5  18   6       10.10        8.38      7.92 o 
  -5  19   6       86.73      100.07     19.96 o 
  -4  19   6      222.38      185.34     25.22 o 
  -3  19   6      122.76      133.50     21.41 o 
  -2  19   6      195.87      261.52     28.72 o 
  -1  19   6      252.40      250.00     27.82 o 
   0  19   6      206.49      218.73     19.01 o 
   1  19   6      440.33      406.70     38.08 o 
   2  19   6       63.85       68.30     16.75 o 
   3  19   6       11.23       13.96      9.83 o 
   4  19   6       21.35       20.81     10.17 o 
  -4  20   6      174.57      187.44     26.27 o 
  -3  20   6        6.45       18.57     10.82 o 
  -2  20   6        3.24       -3.12      6.69 o 
  -1  20   6        6.15       -1.07      5.21 o 
   0  20   6       92.44       84.63     12.76 o 
   1  20   6      286.88      264.06     31.84 o 
   2  20   6      305.91      290.99     33.52 o 
   3  20   6        0.14       21.76     13.29 o 
  -3  21   6      434.44      436.72     40.12 o 
  -2  21   6        0.06       -9.70     10.76 o 
  -1  21   6       37.48       36.22     10.83 o 
   0  21   6       25.96       32.56      9.26 o 
   1  21   6       28.00       25.01     12.10 o 
   2  21   6      229.31      244.54     32.05 o 
  -2  22   6       19.15        9.43      8.84 o 
  -1  22   6       12.72       21.65     11.15 o 
   0  22   6      107.44      131.86     23.45 o 
   1  22   6       54.25       41.30     14.20 o 
  -9   0   7      225.19      262.68     30.56 o 
  -7   0   7      634.29      749.70     43.03 o 
  -5   0   7      727.32      755.99     32.59 o 
  -3   0   7       31.65       42.17      3.87 o 
  -1   0   7     4105.41     3850.33     70.91 o 
   1   0   7       42.96       65.88      3.37 o 
   3   0   7     8636.24     9556.57    146.33 o 
   5   0   7        0.62       -1.17      2.06 o 
   7   0   7      144.05      155.29     21.36 o 
   9   0   7       51.55       79.76     18.04 o 
 -10   1   7       25.56       39.09     10.28 o 
  -9   1   7      322.73      294.06     22.33 o 
  -8   1   7        0.00        1.29      8.89 o 
  -7   1   7      272.40      210.01     16.20 o 
  -6   1   7      215.13      212.51     12.20 o 
  -5   1   7        0.06       -1.10      1.81 o 
  -4   1   7       14.54       16.25      2.55 o 
  -3   1   7      154.88      155.80      6.31 o 
  -2   1   7      741.06      708.30     11.53 o 
  -1   1   7       88.58       84.95      4.84 o 
   0   1   7     1033.08      952.91     12.62 o 
   1   1   7      307.38      298.21      5.07 o 
   2   1   7      268.37      271.63      5.80 o 
   3   1   7      634.63      626.22     12.16 o 
   4   1   7      177.03      229.05      9.43 o 
   5   1   7     1077.90     1017.89     17.89 o 
   6   1   7      131.23      138.24      8.75 o 
   7   1   7      131.39      126.56     19.02 o 
   8   1   7        0.42        3.69      6.69 o 
   9   1   7        9.62       -2.65      5.99 o 
 -10   2   7      105.11      133.43     23.21 o 
  -9   2   7       10.64       10.78      8.45 o 
  -8   2   7      243.41      234.48     18.62 o 
  -7   2   7     3273.51     3216.91     63.19 o 
  -6   2   7      886.99      869.84     26.88 o 
  -5   2   7     1058.96     1092.68     19.32 o 
  -4   2   7      361.85      338.28     11.14 o 
  -3   2   7     6341.52     6320.57     40.18 o 
  -2   2   7      107.44      117.07      4.45 o 
  -1   2   7     4098.59     4074.12     67.39 o 
   0   2   7      111.72      109.93      4.78 o 
   1   2   7      794.90      820.00     10.12 o 
   2   2   7      506.38      541.90      8.66 o 
   3   2   7      524.80      574.66     10.87 o 
   4   2   7      399.81      471.50     11.83 o 
   5   2   7       28.56       24.57      3.38 o 
   6   2   7       50.05       55.02      6.66 o 
   7   2   7        0.61       -1.06      2.17 o 
   8   2   7        3.05        7.51      4.80 o 
   9   2   7       37.97       31.91      8.91 o 
 -10   3   7        0.71        0.80      6.30 o 
  -9   3   7        0.36        8.42      9.26 o 
  -8   3   7      118.99       88.76     11.18 o 
  -7   3   7      105.28      103.53     11.30 o 
  -6   3   7     1090.74     1094.75     27.31 o 
  -5   3   7      333.29      385.14     12.91 o 
  -4   3   7        0.00        1.89      2.21 o 
  -3   3   7     1978.34     2094.68     23.59 o 
  -2   3   7     1557.99     1557.33     15.77 o 
  -1   3   7       41.08       33.62      2.60 o 
   0   3   7       19.87       20.94      1.77 o 
   1   3   7      160.43      203.96      5.31 o 
   2   3   7      622.55      680.04      9.81 o 
   3   3   7        4.45        2.98      1.08 o 
   4   3   7      139.78      159.50      6.83 o 
   5   3   7        8.82       10.02      2.09 o 
   6   3   7      199.52      210.26     11.97 o 
   7   3   7       56.08       51.78      9.29 o 
   8   3   7        3.85       11.52      4.43 o 
   9   3   7       38.17       49.79     10.39 o 
 -10   4   7       13.28       21.87     11.18 o 
  -9   4   7       43.48       54.97      9.67 o 
  -8   4   7       26.56       27.16      8.70 o 
  -7   4   7       10.75        6.30      3.47 o 
  -6   4   7        8.56       -0.86      3.21 o 
  -5   4   7      148.30      177.29      8.94 o 
  -4   4   7     1420.46     1475.21     22.89 o 
  -3   4   7      390.16      353.69      9.96 o 
  -2   4   7     1127.03     1017.81     14.93 o 
  -1   4   7     3885.12     3716.42     30.22 o 
   0   4   7      689.93      667.70     14.71 o 
   1   4   7     3626.73     3917.59     30.63 o 
   2   4   7     1500.30     1600.65     16.75 o 
   3   4   7      481.19      453.28     10.55 o 
   4   4   7      680.00      651.82     11.89 o 
   5   4   7      197.12      200.68      9.40 o 
   6   4   7      649.58      675.92     22.17 o 
   7   4   7      133.80      122.59     13.58 o 
   8   4   7        1.06        2.74      9.77 o 
   9   4   7        2.55       -1.18     10.85 o 
  -9   5   7       18.23       16.32      6.75 o 
  -8   5   7       13.76       15.72      5.43 o 
  -7   5   7       52.58       57.55      8.26 o 
  -6   5   7       78.18       64.87      8.06 o 
  -5   5   7       38.02       40.81      4.39 o 
  -4   5   7       98.99      128.41      7.35 o 
  -3   5   7      956.22     1031.10     17.50 o 
  -2   5   7      253.81      295.89      8.50 o 
  -1   5   7     1554.36     1714.74     22.61 o 
   0   5   7     2806.14     2722.96     31.30 o 
   1   5   7       89.47      112.90      6.15 o 
   2   5   7      221.82      261.18      7.43 o 
   3   5   7        0.42        3.44      1.04 o 
   4   5   7      247.48      225.59      7.85 o 
   5   5   7      251.53      225.87     10.89 o 
   6   5   7      371.21      390.88     20.77 o 
   7   5   7       16.60       15.81      8.16 o 
   8   5   7        4.59        8.16      5.96 o 
   9   5   7      164.89      204.47     29.86 o 
  -9   6   7       26.74       34.37     13.10 o 
  -8   6   7        9.35       10.66      5.27 o 
  -7   6   7        4.01        2.69      4.32 o 
  -6   6   7      482.06      488.00     21.87 o 
  -5   6   7        4.19        5.34      2.34 o 
  -4   6   7      682.18      694.37     16.82 o 
  -3   6   7       61.22       99.99      5.12 o 
  -2   6   7      454.97      440.03     12.76 o 
  -1   6   7     2602.87     2579.05     29.69 o 
   0   6   7    13017.46    13513.18    145.41 o 
   1   6   7      381.47      427.81     12.80 o 
   2   6   7       54.21       52.75      3.63 o 
   3   6   7        0.79       -0.75      0.94 o 
   4   6   7      599.99      561.37     13.36 o 
   5   6   7      323.16      362.82     14.77 o 
   6   6   7      749.17      686.27     41.06 o 
   7   6   7       23.43       12.83      9.10 o 
   8   6   7       71.96       80.42     17.67 o 
  -9   7   7        6.28       12.15      7.92 o 
  -8   7   7      104.03       84.52     10.68 o 
  -7   7   7       78.04      100.58     10.84 o 
  -6   7   7      215.82      211.85     14.35 o 
  -5   7   7      336.09      350.56     14.48 o 
  -4   7   7     2255.77     2215.18     29.74 o 
  -3   7   7        3.90        6.44      2.35 o 
  -2   7   7      128.35      119.36      7.03 o 
  -1   7   7     2313.12     2094.10     28.54 o 
   0   7   7     2753.61     2879.23     46.63 o 
   1   7   7     3266.92     3569.60     45.42 o 
   2   7   7      235.78      246.16      8.60 o 
   3   7   7      576.64      570.84     12.99 o 
   4   7   7      167.59      184.51     11.44 o 
   5   7   7     1162.46     1120.21     39.79 o 
   6   7   7       98.35      112.58     18.40 o 
   7   7   7       72.96       62.67     14.91 o 
   8   7   7       29.43       40.59     13.19 o 
  -9   8   7        0.23       19.22     10.44 o 
  -8   8   7      412.75      419.69     22.74 o 
  -7   8   7       84.59       68.86      8.97 o 
  -6   8   7      812.80      782.34     27.46 o 
  -5   8   7      289.06      279.13     13.08 o 
  -4   8   7      272.26      341.96     12.09 o 
  -3   8   7      445.70      410.98     12.04 o 
  -2   8   7     1790.21     1960.41     29.22 o 
  -1   8   7      233.32      223.71      9.94 o 
   0   8   7        0.63        3.79      3.78 o 
   1   8   7       95.92      114.63      6.47 o 
   2   8   7      176.82      144.11     11.47 o 
   3   8   7      475.64      499.37     16.34 o 
   4   8   7      409.32      439.75     21.94 o 
   5   8   7      506.63      546.29     37.11 o 
   6   8   7        0.00        8.40      8.34 o 
   7   8   7        0.01        0.21      5.67 o 
   8   8   7      217.18      271.29     32.61 o 
  -9   9   7      145.21      170.89     26.35 o 
  -8   9   7       77.27       86.05     17.77 o 
  -7   9   7       99.42       83.94      9.94 o 
  -6   9   7       40.85       41.49      7.07 o 
  -5   9   7      445.89      433.15     19.60 o 
  -4   9   7      130.13      112.61      8.25 o 
  -3   9   7        0.91       -1.15      2.02 o 
  -2   9   7     1235.78     1262.86     24.48 o 
  -1   9   7        7.93       11.07      2.53 o 
   0   9   7       82.71       93.21      7.43 o 
   1   9   7     1530.07     1522.39     23.88 o 
   2   9   7      563.44      644.38     13.57 o 
   3   9   7       41.95       43.30      4.05 o 
   4   9   7     1305.63     1294.78     38.10 o 
   5   9   7      320.78      300.32     28.84 o 
   6   9   7      574.46      626.63     43.79 o 
   7   9   7       44.53       51.15     13.67 o 
   8   9   7      144.48      177.69     27.01 o 
  -9  10   7       18.67       23.66     11.70 o 
  -8  10   7      115.15      112.24     20.77 o 
  -7  10   7     1071.28     1116.14     36.55 o 
  -6  10   7       73.76       86.71     18.67 o 
  -5  10   7       50.54       44.63      6.74 o 
  -4  10   7      331.03      337.39     14.34 o 
  -3  10   7       10.02        7.07      2.32 o 
  -2  10   7      392.00      361.40     13.66 o 
  -1  10   7      269.16      293.67     12.44 o 
   0  10   7       68.84       83.51      7.29 o 
   1  10   7     2469.25     2501.09     35.45 o 
   2  10   7      272.00      257.64     10.57 o 
   3  10   7      198.44      202.81      7.95 o 
   4  10   7     1271.75     1202.50     53.84 o 
   5  10   7      212.66      168.64     21.77 o 
   6  10   7       25.06       33.25     11.42 o 
   7  10   7      232.40      202.65     27.39 o 
   8  10   7        5.10       21.91     11.07 o 
  -8  11   7       63.73       61.93     14.91 o 
  -7  11   7       15.96       13.22      7.90 o 
  -6  11   7       78.05       74.61     11.25 o 
  -5  11   7      465.92      466.20     25.71 o 
  -4  11   7      345.31      318.50     17.05 o 
  -3  11   7      925.81      917.51     27.13 o 
  -2  11   7     1120.69     1055.53     29.88 o 
  -1  11   7       91.33       78.64      6.79 o 
   0  11   7     1581.93     1625.40     32.77 o 
   1  11   7       49.17       47.59      4.71 o 
   2  11   7      682.80      682.36     17.55 o 
   3  11   7     2123.74     2183.45     49.26 o 
   4  11   7       12.57        6.20      4.64 o 
   5  11   7      122.50      118.94     19.34 o 
   6  11   7       18.03       16.97      9.24 o 
   7  11   7       36.43       33.47     13.71 o 
  -8  12   7       46.08       32.75     12.07 o 
  -7  12   7      451.30      547.21     42.29 o 
  -6  12   7       14.79        9.42      3.08 o 
  -5  12   7        7.36       11.49      3.95 o 
  -4  12   7      119.88      131.26     11.14 o 
  -3  12   7      313.31      333.03     14.00 o 
  -2  12   7      573.49      586.40     21.58 o 
  -1  12   7      179.49      194.19     11.40 o 
   0  12   7       76.80       80.39     13.16 o 
   1  12   7       34.03       27.17      5.79 o 
   2  12   7      362.72      380.16     16.69 o 
   3  12   7       55.16       42.79     11.23 o 
   4  12   7       99.20       79.72     15.59 o 
   5  12   7        7.68        6.34      5.37 o 
   6  12   7       47.62       40.02     11.72 o 
   7  12   7       33.88       35.82     13.41 o 
  -8  13   7       32.64       10.96      8.65 o 
  -7  13   7       71.56       90.71     18.54 o 
  -6  13   7       36.73       33.30      6.86 o 
  -5  13   7      316.88      319.44     20.00 o 
  -4  13   7      139.20      120.84     10.56 o 
  -3  13   7      433.91      454.70     24.69 o 
  -2  13   7     1876.04     1811.47     39.39 o 
  -1  13   7        0.97        0.50      2.46 o 
   0  13   7        6.44       14.62      4.84 o 
   1  13   7      202.26      209.94     16.41 o 
   2  13   7      377.31      381.54     15.12 o 
   3  13   7        9.18        4.16      6.48 o 
   4  13   7       63.52       24.36      9.40 o 
   5  13   7        0.30       -1.86      7.22 o 
   6  13   7       23.62       23.88     11.09 o 
   7  13   7       93.63       89.00     20.48 o 
  -8  14   7      160.82      176.09     26.51 o 
  -7  14   7       50.18       41.47     12.70 o 
  -6  14   7       22.43       30.80     11.85 o 
  -5  14   7        2.53        1.29      3.56 o 
  -4  14   7        7.86       12.26      5.72 o 
  -3  14   7       13.32       10.89      2.95 o 
  -2  14   7        6.10       13.46      3.68 o 
  -1  14   7      113.68      119.67      9.36 o 
   0  14   7        0.62       56.97     15.93 o 
   1  14   7        5.80        7.18      5.27 o 
   2  14   7       88.40      100.39      8.00 o 
   3  14   7      143.11      142.02     21.33 o 
   4  14   7       25.43       36.15     11.47 o 
   5  14   7        0.42       -0.10      7.19 o 
   6  14   7        6.50        4.89      5.42 o 
  -7  15   7       36.91       31.18     12.82 o 
  -6  15   7       18.97       13.98      8.51 o 
  -5  15   7       69.05       73.37      9.83 o 
  -4  15   7      668.37      690.27     27.94 o 
  -3  15   7      222.45      229.46     21.70 o 
  -2  15   7      200.35      173.95     23.03 o 
  -1  15   7      302.66      310.58     19.26 o 
   0  15   7        0.10        1.81      4.95 o 
   1  15   7      236.64      197.09     23.82 o 
   2  15   7      281.06      247.84     12.79 o 
   3  15   7       25.89       26.78     10.38 o 
   4  15   7        0.52        4.61      8.69 o 
   5  15   7      247.76      240.15     29.68 o 
   6  15   7       34.62       47.08     13.74 o 
  -7  16   7       10.96       21.02     10.03 o 
  -6  16   7      160.51      165.27     24.61 o 
  -5  16   7        3.14        1.87      7.36 o 
  -4  16   7        1.91        9.30      5.12 o 
  -3  16   7        1.74        0.93      3.25 o 
  -2  16   7      129.71      127.19     12.48 o 
  -1  16   7        9.32       11.08      3.87 o 
   0  16   7      198.01      191.31     16.32 o 
   1  16   7      780.67      748.52     46.87 o 
   2  16   7      155.12      161.92     10.66 o 
   3  16   7        0.00       12.49      6.12 o 
   4  16   7        2.65       -2.35      6.08 o 
   5  16   7       52.83       38.11     13.04 o 
   6  16   7       92.44       81.24     19.74 o 
  -6  17   7      162.84      121.24     21.06 o 
  -5  17   7      325.15      319.53     32.69 o 
  -4  17   7        9.51        7.70      6.42 o 
  -3  17   7       68.14       76.57     10.39 o 
  -2  17   7       11.29       11.20      4.41 o 
  -1  17   7       82.15       98.70     16.72 o 
   0  17   7      617.80      570.22     28.65 o 
   1  17   7        0.53       -2.86      6.50 o 
   2  17   7       43.01       40.52     12.90 o 
   3  17   7        1.75        0.60      7.19 o 
   4  17   7        0.48       -0.81      7.49 o 
   5  17   7        2.26        2.23      6.61 o 
  -6  18   7       60.78       61.42     15.95 o 
  -5  18   7      227.12      258.73     30.19 o 
  -4  18   7       60.20       78.31     16.27 o 
  -3  18   7        0.03        0.41      5.45 o 
  -2  18   7        7.85        7.08      6.08 o 
  -1  18   7      183.45      167.80     22.00 o 
   0  18   7        4.17       10.23      5.61 o 
   1  18   7      196.23      191.75     25.95 o 
   2  18   7        0.79        3.41      6.54 o 
   3  18   7       14.92       17.62     11.49 o 
   4  18   7       16.28       34.04     11.81 o 
  -5  19   7      131.72      122.00     21.32 o 
  -4  19   7      260.81      238.25     28.44 o 
  -3  19   7        3.41       -3.00      7.12 o 
  -2  19   7      109.56      125.02     20.19 o 
  -1  19   7      209.53      223.57     19.35 o 
   0  19   7       86.45       75.54     12.29 o 
   1  19   7        0.51      -10.54      7.70 o 
   2  19   7        0.09       -3.80      6.82 o 
   3  19   7        2.67        5.62     10.33 o 
   4  19   7       31.20       22.27     10.67 o 
  -4  20   7       20.11        5.42      7.93 o 
  -3  20   7      108.66       86.24     18.13 o 
  -2  20   7        1.12       -3.06      6.27 o 
  -1  20   7      156.78      169.70     17.46 o 
   0  20   7      155.64      177.51     17.73 o 
   1  20   7       84.40       61.02     16.29 o 
   2  20   7       72.62       84.62     19.51 o 
   3  20   7        4.16       10.64     10.54 o 
  -3  21   7        0.11      -13.90      9.26 o 
  -2  21   7        0.20        0.68      6.80 o 
  -1  21   7       54.89       61.94     10.22 o 
   0  21   7       43.41       59.65     11.63 o 
   1  21   7       19.24       31.30      7.09 o 
  -1  22   7       13.31       16.21     10.42 o 
   0  22   7      287.60      243.95     30.91 o 
 -10   0   8       22.25       47.45     13.44 o 
  -8   0   8       47.18       71.50     15.35 o 
  -6   0   8      347.30      299.69     17.79 o 
  -4   0   8      494.14      514.92     18.08 o 
  -2   0   8       15.38       11.73      2.53 o 
   0   0   8     1662.89     1787.65     46.04 o 
   2   0   8     1729.77     1637.72     23.06 o 
   4   0   8      375.14      352.67     16.72 o 
   6   0   8       87.81       82.21      9.59 o 
   8   0   8      427.90      411.06     37.55 o 
 -10   1   8       52.21       40.95      8.94 o 
  -9   1   8      173.14      161.32     16.68 o 
  -8   1   8        0.90        1.44      3.25 o 
  -7   1   8      241.17      242.68     17.65 o 
  -6   1   8      352.17      325.66     13.18 o 
  -5   1   8      176.08      172.12      8.57 o 
  -4   1   8      405.70      452.94     11.06 o 
  -3   1   8      164.38      148.75      6.16 o 
  -2   1   8      370.78      408.32     12.19 o 
  -1   1   8        1.15        8.15      1.61 o 
   0   1   8      667.44      682.36     11.17 o 
   1   1   8      241.03      243.89      4.91 o 
   2   1   8     1001.28     1124.86     13.56 o 
   3   1   8      645.24      528.54    122.96 o 
   4   1   8       61.26       55.40      4.80 o 
   5   1   8      689.37      707.99     15.17 o 
   6   1   8      200.30      193.75     12.09 o 
   7   1   8     1073.93     1033.17     38.54 o 
   8   1   8       29.33       27.22      7.54 o 
   9   1   8        7.92       12.87      6.35 o 
 -10   2   8       21.06       12.90      7.35 o 
  -9   2   8        0.14       -6.10      6.41 o 
  -8   2   8      184.28      189.69     16.92 o 
  -7   2   8      473.90      510.09     20.42 o 
  -6   2   8      998.87     1063.18     23.46 o 
  -5   2   8     1026.81      973.59     20.52 o 
  -4   2   8      587.72      695.57     18.27 o 
  -3   2   8        1.28        3.18      1.61 o 
  -2   2   8      450.47      560.67      9.72 o 
  -1   2   8     3362.88     3552.74     67.47 o 
   0   2   8       76.64       73.01      4.54 o 
   1   2   8        5.92        7.82      1.14 o 
   2   2   8      123.18      125.29      4.13 o 
   3   2   8      597.73      570.79     11.16 o 
   4   2   8        2.20        1.78      1.30 o 
   5   2   8       20.82       20.82      3.28 o 
   6   2   8      220.08      230.04     13.87 o 
   7   2   8      370.77      392.31     23.80 o 
   8   2   8        8.71        7.65      6.46 o 
   9   2   8        0.72        8.72      4.76 o 
 -10   3   8       70.13       80.60     18.14 o 
  -9   3   8      126.30      154.55     16.22 o 
  -8   3   8       85.10      103.20     12.34 o 
  -7   3   8      111.83       98.38     11.12 o 
  -6   3   8      797.52      733.34     22.60 o 
  -5   3   8      170.89      179.90      8.88 o 
  -4   3   8     1053.77     1036.93     19.05 o 
  -3   3   8     1020.87     1067.35     16.81 o 
  -2   3   8       25.51       45.91      2.76 o 
  -1   3   8      889.10      501.05    383.36 o 
   0   3   8     2184.03     2236.28     26.56 o 
   1   3   8      520.64      565.85     14.38 o 
   2   3   8       82.26       68.00      3.57 o 
   3   3   8       49.29       52.00      3.17 o 
   4   3   8      274.06      263.54      9.40 o 
   5   3   8       20.14       11.04      3.37 o 
   6   3   8      622.59      542.01     22.15 o 
   7   3   8        1.65       -2.26      4.59 o 
   8   3   8      113.70      125.97     15.07 o 
   9   3   8      123.33      142.34     16.87 o 
  -9   4   8       87.40      104.55     13.04 o 
  -8   4   8        3.12        4.98      3.91 o 
  -7   4   8      179.31      175.80     15.76 o 
  -6   4   8      190.49      191.49     11.67 o 
  -5   4   8      655.76      658.47     17.13 o 
  -4   4   8     1037.70     1024.31     19.17 o 
  -3   4   8      212.73      206.43      7.64 o 
  -2   4   8       51.65       67.92      3.92 o 
  -1   4   8      749.04      722.11     14.40 o 
   0   4   8       37.44       25.76      2.27 o 
   1   4   8      545.99      588.18     11.71 o 
   2   4   8      102.31      112.35      4.67 o 
   3   4   8        0.32       -0.51      1.24 o 
   4   4   8     1019.41     1124.09     16.18 o 
   5   4   8      803.88      819.56     19.79 o 
   6   4   8      635.10      598.11     33.66 o 
   7   4   8      335.88      318.18     21.81 o 
   8   4   8        0.01       -0.87      5.73 o 
   9   4   8      118.28      112.58     15.32 o 
  -9   5   8       88.93       77.64     10.79 o 
  -8   5   8       40.47       37.22      9.01 o 
  -7   5   8       63.33       67.84     11.76 o 
  -6   5   8      504.96      538.45     23.37 o 
  -5   5   8      296.92      249.46     10.72 o 
  -4   5   8       85.98       66.91      5.13 o 
  -3   5   8        0.49        6.94      1.74 o 
  -2   5   8        5.29       10.00      2.66 o 
  -1   5   8     8295.92     8723.69     81.15 o 
   0   5   8     3502.90     3788.07     38.30 o 
   1   5   8     1113.92     1021.55     16.14 o 
   2   5   8      243.68      245.26      9.11 o 
   3   5   8      101.01       77.53      4.70 o 
   4   5   8       20.74       23.41      2.88 o 
   5   5   8     1948.27     1842.53     36.74 o 
   6   5   8     1819.58     1712.64     37.95 o 
   7   5   8      314.99      309.19     31.64 o 
   8   5   8       41.07       35.38     12.37 o 
  -9   6   8        0.80       -0.33      5.57 o 
  -8   6   8        2.44        3.09      3.50 o 
  -7   6   8        2.40       -2.14      3.00 o 
  -6   6   8     1206.27     1163.79     34.39 o 
  -5   6   8     1143.30     1121.58     22.91 o 
  -4   6   8       80.77       65.77      5.19 o 
  -3   6   8      125.93       96.60      5.13 o 
  -2   6   8      276.28      268.86     11.39 o 
  -1   6   8      371.20      364.58     11.31 o 
   0   6   8      837.71      705.37     18.04 o 
   1   6   8     1134.41     1117.56     17.84 o 
   2   6   8      290.00      297.41      8.82 o 
   3   6   8      344.59      350.55      9.02 o 
   4   6   8       31.13       28.75      2.96 o 
   5   6   8        2.20        3.69      2.33 o 
   6   6   8        0.21        1.30      6.40 o 
   7   6   8       17.70       13.01      7.81 o 
   8   6   8       29.98       40.34     13.11 o 
  -9   7   8      102.38      130.53     22.11 o 
  -8   7   8      160.77      181.22     15.63 o 
  -7   7   8        7.31        5.98      3.61 o 
  -6   7   8      421.01      358.33     24.13 o 
  -5   7   8      108.86       96.38      8.49 o 
  -4   7   8      351.08      413.57     13.09 o 
  -3   7   8      139.15      134.25      6.85 o 
  -2   7   8      474.67      567.50     15.53 o 
  -1   7   8     2543.90     2742.72     33.16 o 
   0   7   8      201.18      209.59     10.17 o 
   1   7   8      482.64      531.24     13.12 o 
   2   7   8      132.33      118.48      6.30 o 
   3   7   8      580.11      625.56     16.08 o 
   4   7   8      403.51      441.19     18.55 o 
   5   7   8     3315.78     3107.29     42.95 o 
   6   7   8      321.38      381.63     33.53 o 
   7   7   8        0.00       10.18      6.92 o 
   8   7   8       74.57       85.78     18.93 o 
  -9   8   8        1.51        3.26      7.14 o 
  -8   8   8        0.70        3.32      6.29 o 
  -7   8   8      151.36      174.30     14.37 o 
  -6   8   8      256.75      287.51     17.23 o 
  -5   8   8      340.58      366.69     15.30 o 
  -4   8   8      481.89      494.47     16.41 o 
  -3   8   8      634.13      681.63     18.37 o 
  -2   8   8     2913.50     2884.28     36.43 o 
  -1   8   8       13.68       18.23      3.23 o 
   0   8   8       20.42       98.09     13.17 o 
   1   8   8     2273.95     2269.22     29.40 o 
   2   8   8       69.32       63.19      5.51 o 
   3   8   8       67.93       70.71      5.33 o 
   4   8   8     3136.33     3142.46     38.63 o 
   5   8   8        4.03        2.88      4.48 o 
   6   8   8      448.17      528.45     39.97 o 
   7   8   8       69.25       62.20     14.84 o 
   8   8   8       10.03       26.39     12.24 o 
  -9   9   8        8.44        8.57     10.81 o 
  -8   9   8      438.86      426.87     38.00 o 
  -7   9   8       39.60       36.65      6.95 o 
  -6   9   8      618.38      616.35     25.23 o 
  -5   9   8      289.62      276.16     13.57 o 
  -4   9   8       31.92       41.17      5.31 o 
  -3   9   8       11.91       10.19      2.74 o 
  -2   9   8     1406.40     1393.77     26.35 o 
  -1   9   8     2631.56     2658.97     36.29 o 
   0   9   8       60.88       58.47      6.19 o 
   1   9   8      872.29      932.26     19.47 o 
   2   9   8      947.39      937.97     18.49 o 
   3   9   8      109.21       91.70      6.44 o 
   4   9   8      293.96      315.49     19.07 o 
   5   9   8        5.70       -3.80      6.86 o 
   6   9   8      872.11      838.61     50.96 o 
   7   9   8       42.48       20.31      9.84 o 
   8   9   8      164.49      201.93     28.98 o 
  -9  10   8       59.25       56.59     16.52 o 
  -8  10   8       21.54       26.37      9.76 o 
  -7  10   8       39.12       46.54      8.47 o 
  -6  10   8      161.03      138.27     12.38 o 
  -5  10   8      102.82       95.75      9.74 o 
  -4  10   8      723.40      758.10     26.07 o 
  -3  10   8      183.79      185.08     10.21 o 
  -2  10   8      467.20      423.39     16.68 o 
  -1  10   8     1141.72     1115.89     24.60 o 
   0  10   8       49.38       44.33      5.56 o 
   1  10   8      136.75      138.97      7.81 o 
   2  10   8     3088.18     3032.36     49.82 o 
   3  10   8      735.37      705.16     15.70 o 
   4  10   8       93.86       89.93     15.15 o 
   5  10   8       19.99       13.90      7.85 o 
   6  10   8       13.03       67.40     16.87 o 
   7  10   8      337.48      395.06     38.32 o 
   8  10   8       51.75       52.19     15.84 o 
  -8  11   8        2.29        4.09      7.57 o 
  -7  11   8       98.80      113.99     16.02 o 
  -6  11   8       32.64       41.75      7.12 o 
  -5  11   8      202.29      212.75     14.73 o 
  -4  11   8      294.89      299.47     29.12 o 
  -3  11   8       83.77       91.37      7.47 o 
  -2  11   8     1418.79     1361.96     28.13 o 
  -1  11   8     1026.25      968.75     23.90 o 
   0  11   8      793.97      796.14     23.62 o 
   1  11   8      872.63      874.27     26.47 o 
   2  11   8       45.99       40.19      4.66 o 
   3  11   8      156.17      138.57      7.22 o 
   4  11   8      252.90      235.98     25.59 o 
   5  11   8        2.97       -0.66      4.28 o 
   6  11   8       52.94       54.50     14.48 o 
   7  11   8      218.47      279.68     32.91 o 
  -8  12   8       28.92       42.03     13.53 o 
  -7  12   8      208.09      164.58     23.19 o 
  -6  12   8        1.12        3.45      5.90 o 
  -5  12   8       24.02       26.95      6.14 o 
  -4  12   8       41.29       54.70     10.03 o 
  -3  12   8     1556.12     1481.95     35.76 o 
  -2  12   8     1046.08     1075.87     27.71 o 
  -1  12   8      675.74      673.10     20.75 o 
   0  12   8      707.32      694.43     28.31 o 
   1  12   8       18.41       10.76     10.68 o 
   2  12   8      201.58      206.16     10.43 o 
   3  12   8     1063.73      977.39     26.64 o 
   4  12   8       11.74       37.95     11.85 o 
   5  12   8       22.21       18.38      8.33 o 
   6  12   8        6.95        3.71      5.85 o 
   7  12   8       29.67       35.71     12.91 o 
  -8  13   8       71.26       64.25     16.94 o 
  -7  13   8       67.49       70.73     16.14 o 
  -6  13   8       26.19       19.39      4.68 o 
  -5  13   8        4.11        4.10      2.77 o 
  -4  13   8        2.23        5.12      2.20 o 
  -3  13   8      234.85      245.07     13.29 o 
  -2  13   8      992.81      992.88     31.94 o 
  -1  13   8      281.41      288.84     17.37 o 
   0  13   8       39.58       33.67      6.76 o 
   1  13   8       98.64       87.54     11.02 o 
   2  13   8      767.37      663.01     28.08 o 
   3  13   8       83.88       68.60     21.62 o 
   4  13   8       10.40        5.72      4.87 o 
   5  13   8       36.57       25.41      9.87 o 
   6  13   8        7.80       19.74     10.19 o 
   7  13   8        9.06       16.50      9.61 o 
  -7  14   8        1.62       -0.49      7.33 o 
  -6  14   8        0.81       -1.02      4.89 o 
  -5  14   8      179.30      167.76     14.04 o 
  -4  14   8        0.79        1.03      1.89 o 
  -3  14   8       30.01       26.15      4.70 o 
  -2  14   8      139.67      110.37      9.03 o 
  -1  14   8       87.15       78.55      9.59 o 
   0  14   8       86.58       81.80     10.82 o 
   1  14   8     1147.76     1058.15     58.51 o 
   2  14   8       12.66       12.50      3.18 o 
   3  14   8      614.00      605.42     41.88 o 
   4  14   8        2.03        4.97      6.21 o 
   5  14   8       68.97       50.17     13.06 o 
   6  14   8      276.90      274.86     32.59 o 
  -7  15   8        2.90       15.19      6.74 o 
  -6  15   8        1.21       -0.62      6.69 o 
  -5  15   8      140.73      154.17     13.79 o 
  -4  15   8        5.26       -1.60      3.62 o 
  -3  15   8      829.21      839.68     29.53 o 
  -2  15   8        0.16       -2.78      4.04 o 
  -1  15   8       30.18       31.90     14.52 o 
   0  15   8       62.65       82.97      8.85 o 
   1  15   8       14.73       14.10      4.67 o 
   2  15   8        4.20        1.45      2.78 o 
   3  15   8      508.77      528.39     40.14 o 
   4  15   8      126.24      107.26     20.19 o 
   5  15   8        3.19        2.29      7.39 o 
   6  15   8      175.78      185.01     27.78 o 
  -7  16   8       21.78        3.18      6.13 o 
  -6  16   8      164.93      171.42     24.62 o 
  -5  16   8       24.54       22.87      8.88 o 
  -4  16   8      142.77      140.49     13.56 o 
  -3  16   8        0.04        6.30      4.08 o 
  -2  16   8        0.03       -2.59      3.77 o 
  -1  16   8      530.39      544.29     26.49 o 
   0  16   8       12.86       29.53      6.16 o 
   1  16   8        1.11       13.42      8.96 o 
   2  16   8        9.33        8.10      6.35 o 
   3  16   8        4.19        8.37      9.28 o 
   4  16   8      116.14      102.81     19.21 o 
   5  16   8       22.34       47.26     13.77 o 
  -6  17   8       49.77       30.58     11.81 o 
  -5  17   8        9.80        4.60      6.38 o 
  -4  17   8       61.23       64.55      9.18 o 
  -3  17   8       46.33       60.46     11.33 o 
  -2  17   8       45.09       52.89      8.83 o 
  -1  17   8      262.81      261.53     19.11 o 
   0  17   8        3.60        5.74      4.60 o 
   1  17   8       90.66       62.87     15.24 o 
   2  17   8       17.16        4.37      7.17 o 
   3  17   8       22.99       16.79      7.78 o 
   4  17   8       86.66       97.69     19.07 o 
   5  17   8       18.27       24.65     11.26 o 
  -5  18   8        3.42       13.07      7.78 o 
  -4  18   8       27.30       16.78      9.22 o 
  -3  18   8       62.07       92.76     11.71 o 
  -2  18   8       15.53       -8.54      7.55 o 
  -1  18   8       10.66        6.03      3.79 o 
   0  18   8       58.49       60.93     10.74 o 
   1  18   8      135.66      138.22     22.34 o 
   2  18   8      279.67      270.74     31.50 o 
   3  18   8       39.06       35.89     12.84 o 
   4  18   8        6.37       26.52     10.77 o 
  -5  19   8      164.45      193.09     26.93 o 
  -4  19   8       17.98       23.13      9.81 o 
  -3  19   8       24.88       17.54      9.44 o 
  -2  19   8       17.33       18.96      8.14 o 
  -1  19   8        0.83        6.55      5.25 o 
   0  19   8      284.21      282.32     22.98 o 
   1  19   8      124.35      110.68     20.54 o 
   2  19   8        0.16        6.96      8.35 o 
   3  19   8       10.01        5.96      8.02 o 
  -4  20   8       10.66       -0.19      7.03 o 
  -3  20   8        2.92       -8.76      7.18 o 
  -2  20   8        7.74       10.04      9.00 o 
  -1  20   8       56.25       55.90     10.48 o 
   0  20   8       73.97       73.91     11.73 o 
   1  20   8      889.72     1027.08     63.03 o 
   2  20   8      153.03      162.97     25.78 o 
  -3  21   8      155.61      117.67     20.99 o 
  -2  21   8      124.06       99.66     18.82 o 
  -1  21   8        8.42        5.24      5.93 o 
   0  21   8       19.70       22.04      8.41 o 
   1  21   8      139.21      135.78     23.76 o 
  -9   0   9       34.93       59.92     14.86 o 
  -7   0   9     2517.55     2464.66     77.25 o 
  -5   0   9      316.17      285.30     15.49 o 
  -3   0   9      342.12      534.17     21.97 o 
  -1   0   9      664.58      726.81     32.36 o 
   1   0   9      591.46      599.11     14.65 o 
   3   0   9       14.61       26.37      5.65 o 
   5   0   9      323.61      334.56     18.99 o 
   7   0   9      253.37      300.72     29.67 o 
   9   0   9       39.42       36.07     10.19 o 
  -9   1   9        0.58       -6.72      4.48 o 
  -8   1   9      479.10      453.88     25.77 o 
  -7   1   9      657.08      601.59     27.03 o 
  -6   1   9      127.86      129.63      7.45 o 
  -5   1   9      363.80      394.98     11.69 o 
  -4   1   9      113.68      109.06      6.18 o 
  -3   1   9      611.04      626.07     12.46 o 
  -2   1   9      617.20      611.29     12.56 o 
  -1   1   9       25.57       28.82      2.92 o 
   0   1   9       11.56        7.56      2.20 o 
   1   1   9      210.27      214.79      4.73 o 
   2   1   9       48.38       59.41      5.06 o 
   3   1   9      708.33      646.09     26.44 o 
   4   1   9      175.45      154.92      8.07 o 
   5   1   9        2.35        0.68      1.44 o 
   6   1   9      361.67      343.66     18.58 o 
   7   1   9        6.51       -2.80      3.82 o 
   8   1   9       63.91       44.40      9.03 o 
   9   1   9       20.20       15.80      4.75 o 
  -9   2   9        0.31        2.42      4.80 o 
  -8   2   9       53.39       51.82      9.44 o 
  -7   2   9      720.89      710.27     29.75 o 
  -6   2   9      343.12      340.75     21.76 o 
  -5   2   9      320.42      345.53     12.37 o 
  -4   2   9      531.56      579.20     14.19 o 
  -3   2   9      250.23      251.46      7.93 o 
  -2   2   9     8172.77     8458.96     49.58 o 
  -1   2   9      134.59      125.93      9.36 o 
   0   2   9       72.42       74.54      4.84 o 
   1   2   9      105.04      103.06      4.59 o 
   2   2   9     3218.97     3446.56     24.58 o 
   3   2   9     1151.99     1245.15     20.71 o 
   4   2   9       97.50      107.60      6.18 o 
   5   2   9      206.20      183.40      9.54 o 
   6   2   9        5.58        6.59      3.54 o 
   7   2   9       65.72       77.63     11.07 o 
   8   2   9        7.60        3.66      8.20 o 
  -9   3   9      107.08      123.85     14.58 o 
  -8   3   9       45.89       49.15      8.62 o 
  -7   3   9      792.84      858.47     35.21 o 
  -6   3   9       54.85       69.24      7.29 o 
  -5   3   9      157.65      178.13      8.92 o 
  -4   3   9       10.39       13.15      2.32 o 
  -3   3   9     1558.55     1594.93     20.38 o 
  -2   3   9      268.89      267.57      6.32 o 
  -1   3   9       29.11       26.41      4.37 o 
   0   3   9       24.36        7.98      7.24 o 
   1   3   9     2892.74     3120.43     26.16 o 
   2   3   9       62.00       69.84      5.69 o 
   3   3   9      167.49      152.46      6.17 o 
   4   3   9      219.12      254.37      7.99 o 
   5   3   9       77.37       81.01      6.32 o 
   6   3   9       25.47       16.13      4.04 o 
   7   3   9      132.23      133.59     14.15 o 
   8   3   9       25.39       27.99      7.35 o 
  -9   4   9      190.00      225.25     19.00 o 
  -8   4   9        0.27        5.40      3.79 o 
  -7   4   9       65.36       70.24      9.63 o 
  -6   4   9       47.89       36.00      5.19 o 
  -5   4   9       56.33       73.38      5.86 o 
  -4   4   9        9.96        5.98      2.49 o 
  -3   4   9     1286.07     1271.34     18.82 o 
  -2   4   9       10.72        7.18      1.76 o 
  -1   4   9     2124.71     2029.41    135.76 o 
   0   4   9     1336.54     1245.59     40.33 o 
   1   4   9      201.08      201.46      8.50 o 
   2   4   9      283.08      303.90      9.08 o 
   3   4   9      737.51      719.35     14.90 o 
   4   4   9       13.47        8.03      3.35 o 
   5   4   9       59.23       47.54      4.99 o 
   6   4   9        9.11        4.10      2.44 o 
   7   4   9       93.55       94.87     13.72 o 
   8   4   9       31.49       35.55      8.51 o 
  -9   5   9      151.43      176.35     20.34 o 
  -8   5   9       42.28       45.79      8.44 o 
  -7   5   9        1.56        0.36      3.14 o 
  -6   5   9      371.86      340.49     21.87 o 
  -5   5   9      175.61      179.21      9.20 o 
  -4   5   9      685.61      760.37     16.97 o 
  -3   5   9      540.79      553.58     12.90 o 
  -2   5   9      132.41      131.56      6.90 o 
  -1   5   9     1287.25     1405.25     20.12 o 
   0   5   9       81.60       57.62      4.12 o 
   1   5   9       14.68       17.24      2.26 o 
   2   5   9      134.80      134.31      5.53 o 
   3   5   9      789.18      853.95     16.25 o 
   4   5   9     1073.25     1150.46     19.63 o 
   5   5   9      419.06      393.66     17.82 o 
   6   5   9        3.52       -6.42      6.89 o 
   7   5   9       19.12       25.98      8.09 o 
   8   5   9      205.59      219.30     29.49 o 
  -9   6   9       53.17       50.96      8.75 o 
  -8   6   9        1.74        2.74      2.88 o 
  -7   6   9      114.46      136.21     13.00 o 
  -6   6   9        2.87       64.67      8.79 o 
  -5   6   9      112.65      128.10      7.90 o 
  -4   6   9        5.31        4.99      2.04 o 
  -3   6   9       27.54       38.86      3.41 o 
  -2   6   9      608.64      554.02     14.87 o 
  -1   6   9      550.52      558.68     14.02 o 
   0   6   9      116.76      147.09     10.43 o 
   1   6   9       44.90       37.50      3.44 o 
   2   6   9      142.85      129.08      6.64 o 
   3   6   9       52.66       69.83      4.62 o 
   4   6   9       50.71       50.00      3.89 o 
   5   6   9      647.00      652.73     22.34 o 
   6   6   9      776.08      747.10     46.70 o 
   7   6   9        6.64       11.56      7.41 o 
   8   6   9      150.41      134.28     23.06 o 
  -9   7   9       10.40        2.89      7.03 o 
  -8   7   9       81.53       82.27     16.59 o 
  -7   7   9       13.98       18.02      5.17 o 
  -6   7   9      944.04      919.87     31.18 o 
  -5   7   9     2047.24     2008.43     35.57 o 
  -4   7   9        6.19        8.46      2.29 o 
  -3   7   9       93.03      106.03      6.23 o 
  -2   7   9     1729.78     1761.30     27.82 o 
  -1   7   9     1012.42     1083.95     21.03 o 
   0   7   9      755.29      719.49     19.80 o 
   1   7   9      134.35      151.99      7.09 o 
   2   7   9        2.62        2.75      1.37 o 
   3   7   9        6.01        6.14      2.05 o 
   4   7   9        2.23       10.30      4.29 o 
   5   7   9      395.59      429.13     17.32 o 
   6   7   9      724.97      765.92     47.52 o 
   7   7   9       58.11       57.07     15.27 o 
   8   7   9      119.26      173.78     26.33 o 
  -9   8   9        4.52        7.43      8.49 o 
  -8   8   9      135.49      138.24     13.95 o 
  -7   8   9      228.08      216.18     16.38 o 
  -6   8   9        8.68        5.05      4.06 o 
  -5   8   9       73.83       74.08      7.26 o 
  -4   8   9       50.14       42.58      4.50 o 
  -3   8   9        3.56       -0.81      1.77 o 
  -2   8   9      315.33      323.48     12.44 o 
  -1   8   9      459.08      462.44     14.57 o 
   0   8   9       18.40       20.93      3.12 o 
   1   8   9       24.80       23.60      2.91 o 
   2   8   9      921.62      941.53     21.95 o 
   3   8   9      442.71      448.25     13.85 o 
   4   8   9     1747.02     1744.41     38.42 o 
   5   8   9      296.58      265.86     26.66 o 
   6   8   9      332.46      392.03     34.76 o 
   7   8   9       36.75       38.61     12.66 o 
   8   8   9        1.85        8.83      7.68 o 
  -9   9   9        6.69       27.36     10.87 o 
  -8   9   9       39.92       36.14     12.76 o 
  -7   9   9        0.42       -1.36      3.18 o 
  -6   9   9        8.05        7.82      5.23 o 
  -5   9   9     1095.53     1086.49     27.22 o 
  -4   9   9      981.42      973.17     24.15 o 
  -3   9   9       26.86      127.06     13.64 o 
  -2   9   9     1823.95     1823.90     37.34 o 
  -1   9   9        1.32        1.66      2.12 o 
   0   9   9     1076.96     1228.92     28.01 o 
   1   9   9      340.09      294.33     17.51 o 
   2   9   9       98.81      106.62      6.64 o 
   3   9   9      103.35      125.10      8.14 o 
   4   9   9        2.38        2.86      1.60 o 
   5   9   9      803.37      838.71     48.52 o 
   6   9   9      210.05      238.29     28.11 o 
   7   9   9        2.18        3.07      4.84 o 
   8   9   9       14.36       17.23     10.59 o 
  -8  10   9      235.39      244.74     29.19 o 
  -7  10   9       33.13       40.87      7.62 o 
  -6  10   9      483.07      469.24     22.91 o 
  -5  10   9      138.02      156.23     12.80 o 
  -4  10   9      425.48      394.45     19.15 o 
  -3  10   9      126.07      136.04      9.00 o 
  -2  10   9      970.39      969.51     23.38 o 
  -1  10   9      110.87      124.49      9.15 o 
   0  10   9        0.55        3.33      3.12 o 
   1  10   9      950.88      961.65     32.39 o 
   2  10   9      963.73      914.31     22.32 o 
   3  10   9      432.60      412.94     19.43 o 
   4  10   9      327.49      301.46     15.93 o 
   5  10   9       28.93        1.43      6.48 o 
   6  10   9       27.47       16.93      9.57 o 
   7  10   9        0.15        0.23      6.56 o 
  -8  11   9        0.16       23.73      9.04 o 
  -7  11   9       26.09       10.69      4.24 o 
  -6  11   9        7.48        2.10      4.17 o 
  -5  11   9      157.70      157.18     12.94 o 
  -4  11   9        2.35        6.29      3.82 o 
  -3  11   9        2.39        8.57      3.00 o 
  -2  11   9       65.98       80.76      7.31 o 
  -1  11   9      513.74      465.77     16.95 o 
   0  11   9       87.59      100.47     27.74 o 
   1  11   9      126.37      135.05     16.47 o 
   2  11   9      273.90      293.64     12.95 o 
   3  11   9      113.97      110.83      7.62 o 
   4  11   9        7.03        0.95      6.38 o 
   5  11   9      507.68      545.50     41.20 o 
   6  11   9       78.09       42.01     12.64 o 
   7  11   9      200.10      227.84     29.89 o 
  -8  12   9      116.13      143.44     22.26 o 
  -7  12   9      118.81      139.27     21.63 o 
  -6  12   9      159.68      152.82     13.49 o 
  -5  12   9      262.83      282.41     17.89 o 
  -4  12   9       15.77       21.64      4.12 o 
  -3  12   9      441.12      464.19     17.50 o 
  -2  12   9       34.06       40.99      5.53 o 
  -1  12   9       26.96       27.38      5.44 o 
   0  12   9        2.55        5.98      4.05 o 
   1  12   9      208.11      163.63     11.95 o 
   2  12   9        0.70        1.16      1.91 o 
   3  12   9      174.22      190.78     18.83 o 
   4  12   9       11.82       16.10      7.81 o 
   5  12   9        1.01       -4.13      7.85 o 
   6  12   9       58.02       73.08     16.71 o 
   7  12   9        0.09        3.43      5.23 o 
  -8  13   9      275.23      290.39     33.39 o 
  -7  13   9        8.85       -1.38      5.57 o 
  -6  13   9       43.27       53.97      8.84 o 
  -5  13   9      103.13      109.54     11.82 o 
  -4  13   9       34.05       33.83      6.98 o 
  -3  13   9       11.07       11.24      4.21 o 
  -2  13   9      745.42      717.59     27.38 o 
  -1  13   9        7.23        3.07      4.06 o 
   0  13   9        7.20        4.95     10.11 o 
   1  13   9      398.65      410.55     16.73 o 
   2  13   9     1416.48     1314.37     27.81 o 
   3  13   9      115.79      110.03     11.62 o 
   4  13   9        1.15        5.77      6.99 o 
   5  13   9        6.76        1.42      6.05 o 
   6  13   9       22.63       16.13      7.37 o 
  -7  14   9       16.36       19.40      8.14 o 
  -6  14   9      103.64       99.18     18.23 o 
  -5  14   9        6.35        7.86      6.25 o 
  -4  14   9        6.09       16.42     10.47 o 
  -3  14   9      231.78      246.33     17.01 o 
  -2  14   9      454.76      464.33     22.91 o 
  -1  14   9       49.89       42.77      7.41 o 
   0  14   9      147.99      146.87     11.22 o 
   1  14   9      171.42      128.38     13.84 o 
   2  14   9      734.44      752.19     21.31 o 
   3  14   9        0.49        2.78      5.52 o 
   4  14   9        0.60        5.62      7.78 o 
   5  14   9       99.94       80.40     18.54 o 
   6  14   9       38.75       56.36     16.01 o 
  -7  15   9      252.11      206.66     27.26 o 
  -6  15   9      460.79      445.75     38.08 o 
  -5  15   9       21.46       25.80      5.63 o 
  -4  15   9       95.94      114.38     12.20 o 
  -3  15   9        3.43       -1.31      3.42 o 
  -2  15   9      240.48      228.00     16.93 o 
  -1  15   9      250.06      209.00     16.16 o 
   0  15   9       24.49       33.32      6.15 o 
   1  15   9      300.11      259.24     19.91 o 
   2  15   9      191.02      205.77     12.45 o 
   3  15   9        0.74        2.52      4.92 o 
   4  15   9       13.88        9.01      8.52 o 
   5  15   9        5.00        8.28      9.23 o 
   6  15   9      290.33      303.35     35.77 o 
  -6  16   9       74.12       80.45     16.82 o 
  -5  16   9      192.71      212.04     25.69 o 
  -4  16   9       11.19       10.97      4.76 o 
  -3  16   9       75.59       82.12     10.56 o 
  -2  16   9      365.98      345.35     21.26 o 
  -1  16   9       10.09        7.35      9.97 o 
   0  16   9       16.48       16.40      4.73 o 
   1  16   9       88.14      114.31     19.24 o 
   2  16   9       43.12       41.59     11.23 o 
   3  16   9       45.36       64.60     15.62 o 
   4  16   9        2.14       -5.23      7.58 o 
   5  16   9        0.13       -4.44      9.51 o 
  -6  17   9      255.46      257.07     30.39 o 
  -5  17   9      226.79      224.59     26.40 o 
  -4  17   9        0.93        1.09      3.42 o 
  -3  17   9       76.20       90.79     11.47 o 
  -2  17   9        6.66        8.32      8.12 o 
  -1  17   9      101.84       90.81      9.47 o 
   0  17   9       96.52       99.69     10.23 o 
   1  17   9        5.66        7.79      8.30 o 
   2  17   9       66.47       43.74     12.62 o 
   3  17   9        4.81       13.00     10.91 o 
   4  17   9      120.89      138.72     23.03 o 
   5  17   9      288.84      395.56     40.36 o 
  -5  18   9      216.06      214.22     27.13 o 
  -4  18   9        0.05        5.45      6.83 o 
  -3  18   9       39.50       38.37      7.52 o 
  -2  18   9        4.97       -2.28      4.31 o 
  -1  18   9       17.98       41.82      7.10 o 
   0  18   9      106.97      127.71     14.46 o 
   1  18   9       81.08       98.36     18.17 o 
   2  18   9       13.99       -1.72     10.64 o 
   3  18   9      265.12      274.09     32.97 o 
   4  18   9       10.24       18.03     10.46 o 
  -4  19   9       12.31       33.72     12.54 o 
  -3  19   9       13.80        4.46      5.10 o 
  -2  19   9       52.54       31.17     10.25 o 
  -1  19   9      344.18      362.63     24.61 o 
   0  19   9      236.32      241.22     20.51 o 
   1  19   9       63.44       53.82     14.88 o 
   2  19   9       97.42      106.83     20.83 o 
   3  19   9       59.62       34.50     11.82 o 
  -3  20   9       19.12       11.20      6.66 o 
  -2  20   9      155.39      176.42     23.84 o 
  -1  20   9       12.07       11.41      7.20 o 
   0  20   9       66.66       64.66     10.94 o 
   1  20   9      102.98      108.47     14.48 o 
   2  20   9        6.59       -0.97      6.98 o 
  -2  21   9      114.57       90.48     18.04 o 
  -1  21   9      169.38      179.97     24.67 o 
   0  21   9       25.96       14.10      6.56 o 
   1  21   9       85.33       82.56     17.15 o 
  -8   0  10       10.36        9.07      5.29 o 
  -6   0  10       63.98       63.13      6.94 o 
  -4   0  10     1365.46     1558.55     43.28 o 
  -2   0  10      544.25      531.98     15.99 o 
   0   0  10      233.93      327.40     22.34 o 
   2   0  10     2707.21     2838.28     31.49 o 
   4   0  10      986.14      936.51     24.00 o 
   6   0  10      923.38      922.25     48.49 o 
   8   0  10        0.07       12.39      9.20 o 
  -9   1  10      135.97      143.09     15.72 o 
  -8   1  10      474.38      476.10     21.64 o 
  -7   1  10        3.23        9.36      5.14 o 
  -6   1  10        2.34        2.33      2.04 o 
  -5   1  10      403.75      347.17     11.26 o 
  -4   1  10      387.33      407.71     10.89 o 
  -3   1  10     1872.09     1890.68     25.81 o 
  -2   1  10     1143.99     1100.60     20.56 o 
  -1   1  10       21.52       22.19      1.90 o 
   0   1  10       54.68       38.45      3.57 o 
   1   1  10     1498.67     1512.81     13.11 o 
   2   1  10      122.48      138.05      4.98 o 
   3   1  10       16.34       15.70      3.43 o 
   4   1  10        0.02        1.05      1.56 o 
   5   1  10      127.11      137.07      7.02 o 
   6   1  10       10.26       -1.41      4.91 o 
   7   1  10      120.75      113.73     13.90 o 
   8   1  10       42.25       46.59      9.42 o 
  -9   2  10        3.33        4.81      5.36 o 
  -8   2  10      534.02      578.27     29.24 o 
  -7   2  10      424.13      450.83     23.95 o 
  -6   2  10      548.12      566.22     23.72 o 
  -5   2  10       49.91       53.97      5.02 o 
  -4   2  10       49.79       56.15      4.23 o 
  -3   2  10      498.44      569.33     18.21 o 
  -2   2  10        1.88        4.40      1.21 o 
  -1   2  10      510.27      592.74     30.87 o 
   0   2  10       82.18       73.28      4.88 o 
   1   2  10      353.46      345.76      8.42 o 
   2   2  10      758.29      731.54     11.56 o 
   3   2  10      125.58      112.70      7.02 o 
   4   2  10      550.77      524.75     13.89 o 
   5   2  10        5.40        2.99      1.89 o 
   6   2  10      344.92      343.39     16.34 o 
   7   2  10        0.15        5.37      4.77 o 
   8   2  10       99.55      114.64     14.89 o 
  -9   3  10       25.08       14.42      5.73 o 
  -8   3  10      410.16      468.50     40.99 o 
  -7   3  10       32.13       34.04     15.00 o 
  -6   3  10     2002.55     2011.30     50.36 o 
  -5   3  10      168.80      156.68      8.45 o 
  -4   3  10       62.97       60.86      4.77 o 
  -3   3  10        4.44        4.12      1.34 o 
  -2   3  10      181.48      170.27      4.87 o 
  -1   3  10       26.69       28.01      7.57 o 
   0   3  10      109.44      124.53      7.92 o 
   1   3  10     1175.34     1233.12     15.33 o 
   2   3  10      162.45      193.72      6.15 o 
   3   3  10        0.19        1.76      1.22 o 
   4   3  10      101.80       87.23      5.60 o 
   5   3  10      211.11      193.08      9.81 o 
   6   3  10       27.26       31.57      4.84 o 
   7   3  10       21.29       27.73     11.16 o 
   8   3  10      118.89      105.51     14.29 o 
  -9   4  10       11.99        6.47      6.79 o 
  -8   4  10      558.14      552.90     28.14 o 
  -7   4  10       60.82       70.91      9.62 o 
  -6   4  10      155.15      166.75     10.91 o 
  -5   4  10      567.73      555.95     15.87 o 
  -4   4  10       58.44       49.76      4.39 o 
  -3   4  10       69.03       67.73      4.35 o 
  -2   4  10     1408.21     1374.89     20.61 o 
  -1   4  10     5642.27     5768.90     98.20 o 
   0   4  10      799.86      771.64     21.21 o 
   1   4  10      124.56      117.92      5.46 o 
   2   4  10      120.23       88.39     12.18 o 
   3   4  10      249.06      246.53      9.22 o 
   4   4  10      517.65      494.47     15.34 o 
   5   4  10      270.61      291.35     16.32 o 
   6   4  10       17.90        6.74      3.96 o 
   7   4  10       96.05      121.00     14.07 o 
   8   4  10      217.28      233.50     21.59 o 
  -9   5  10        5.97        7.86      3.98 o 
  -8   5  10       79.79       74.73     10.34 o 
  -7   5  10      393.55      422.36     22.93 o 
  -6   5  10      193.32      236.78     13.24 o 
  -5   5  10     1600.60     1539.15     40.61 o 
  -4   5  10     1478.79     1482.84     23.76 o 
  -3   5  10      104.72       96.71      5.43 o 
  -2   5  10       36.70       28.99      3.39 o 
  -1   5  10     4469.74     4375.57     83.45 o 
   0   5  10      976.80      910.69     17.03 o 
   1   5  10       39.46       26.95      2.89 o 
   2   5  10       54.48       53.81      4.06 o 
   3   5  10      248.84      133.87     67.95 o 
   4   5  10      650.40      612.04     17.15 o 
   5   5  10     2096.17     2145.10     45.92 o 
   6   5  10      134.54      131.40     19.50 o 
   7   5  10       45.33       46.70     13.06 o 
   8   5  10      276.73      292.50     33.02 o 
  -9   6  10        0.68       -2.37      4.97 o 
  -8   6  10       17.72       20.66      5.78 o 
  -7   6  10       71.83       61.58      9.03 o 
  -6   6  10      449.45      507.62     23.53 o 
  -5   6  10        1.10        3.37      2.14 o 
  -4   6  10       19.53       22.48      3.23 o 
  -3   6  10      409.42      393.96     10.89 o 
  -2   6  10      430.68      435.51     13.22 o 
  -1   6  10     6204.47     6390.72     46.36 o 
   0   6  10        6.53        5.37      1.25 o 
   1   6  10      288.08      308.95     11.24 o 
   2   6  10       74.37       47.93      5.12 o 
   3   6  10       41.99       19.27      7.13 o 
   4   6  10     1885.31     1811.88     29.03 o 
   5   6  10       93.07       77.34      8.16 o 
   6   6  10       64.93       62.52     14.34 o 
   7   6  10       21.48       22.37     10.45 o 
   8   6  10       28.56       31.90     12.08 o 
  -9   7  10      121.00      124.69     22.04 o 
  -8   7  10       17.94       27.13      7.80 o 
  -7   7  10      269.77      264.98     18.26 o 
  -6   7  10        8.68       12.01      4.24 o 
  -5   7  10     1151.50     1054.16     26.01 o 
  -4   7  10       25.03       19.40      3.08 o 
  -3   7  10      202.87      183.76      9.76 o 
  -2   7  10       59.52       51.53      4.92 o 
  -1   7  10       47.41       54.88      4.89 o 
   0   7  10      214.19      258.40     12.35 o 
   1   7  10     2085.65     2108.16     41.06 o 
   2   7  10      130.22      118.54      8.29 o 
   3   7  10       31.35       28.58      5.43 o 
   4   7  10     1229.57     1242.40     24.52 o 
   5   7  10      114.04      116.74      9.69 o 
   6   7  10      107.08      116.75     19.21 o 
   7   7  10        3.41       -4.88      5.92 o 
   8   7  10       36.77       31.17     11.77 o 
  -9   8  10      130.99      102.46     19.49 o 
  -8   8  10        0.04       -4.09      4.40 o 
  -7   8  10       37.24       35.74      7.73 o 
  -6   8  10      625.31      568.63     25.34 o 
  -5   8  10        0.40       -1.62      2.18 o 
  -4   8  10        8.04        6.08      2.17 o 
  -3   8  10       23.35       16.49      5.67 o 
  -2   8  10        0.34        4.49      2.58 o 
  -1   8  10      479.67      504.90     15.34 o 
   0   8  10      297.86      328.37     14.44 o 
   1   8  10     2085.49     2119.31     28.00 o 
   2   8  10       29.85       18.77     14.84 o 
   3   8  10      111.34      123.36     13.00 o 
   4   8  10        2.40       -0.96      2.08 o 
   5   8  10      343.16      372.28     32.68 o 
   6   8  10       55.67       52.90     13.49 o 
   7   8  10       91.79       60.44     16.43 o 
   8   8  10       64.57       74.09     19.30 o 
  -8   9  10      120.64      134.11     21.82 o 
  -7   9  10       37.40       44.78      8.28 o 
  -6   9  10        4.60        4.97      6.44 o 
  -5   9  10        0.74        2.67      2.92 o 
  -4   9  10     1060.70      997.69     30.22 o 
  -3   9  10      281.30      286.03     17.14 o 
  -2   9  10     3970.54     3797.62     46.20 o 
  -1   9  10       36.30       43.05      4.89 o 
   0   9  10      840.20      848.99     29.04 o 
   1   9  10      781.26      735.05     18.77 o 
   2   9  10     1263.11     1183.42     27.78 o 
   3   9  10      171.52      168.75     10.07 o 
   4   9  10       25.03       11.12      4.28 o 
   5   9  10      198.51      222.19     25.56 o 
   6   9  10      233.51      254.02     29.23 o 
   7   9  10        0.47      -12.71      8.47 o 
  -8  10  10       39.78       36.63     12.05 o 
  -7  10  10       24.21       20.31      5.34 o 
  -6  10  10        4.61        5.66      3.68 o 
  -5  10  10      129.34      113.82     11.19 o 
  -4  10  10      107.41      111.03     10.59 o 
  -3  10  10     1452.28     1446.03     52.83 o 
  -2  10  10      243.45      243.57     12.02 o 
  -1  10  10      478.78      458.02     19.15 o 
   0  10  10     1100.85     1215.63     38.98 o 
   1  10  10     3463.08     3419.97     45.96 o 
   2  10  10        1.48        1.90      1.74 o 
   3  10  10        4.76        3.17      1.77 o 
   4  10  10        0.33        0.33      3.59 o 
   5  10  10       25.39       47.12     13.38 o 
   6  10  10      105.08      107.70     19.54 o 
   7  10  10       23.82       16.71      8.38 o 
  -8  11  10       10.42       13.21      8.18 o 
  -7  11  10        2.69       -4.70      8.37 o 
  -6  11  10      113.35      109.90     11.90 o 
  -5  11  10       16.28       16.87      4.70 o 
  -4  11  10     1474.45     1568.35     40.04 o 
  -3  11  10     1528.38     1640.85     39.53 o 
  -2  11  10       58.35       66.20      8.11 o 
  -1  11  10      749.09      768.89     26.03 o 
   0  11  10      141.10      133.77      9.48 o 
   1  11  10      112.04      113.12     12.08 o 
   2  11  10      105.28       73.42      6.76 o 
   3  11  10       68.39       67.78      6.14 o 
   4  11  10        0.13       -4.79      7.83 o 
   5  11  10      106.82      130.31     20.96 o 
   6  11  10       18.24       -3.10      5.54 o 
   7  11  10       44.50       46.92     14.06 o 
  -8  12  10       91.46       94.39     18.46 o 
  -7  12  10       42.38       33.33     11.46 o 
  -6  12  10       11.51        5.06      4.25 o 
  -5  12  10       12.04       12.41      4.21 o 
  -4  12  10       11.64        5.32      3.20 o 
  -3  12  10        0.01        2.73      3.50 o 
  -2  12  10     1703.34     1676.43     40.61 o 
  -1  12  10      181.31      157.67     12.65 o 
   0  12  10       13.91       16.21      5.57 o 
   1  12  10       18.26       14.78      5.11 o 
   2  12  10      391.39      403.68     26.42 o 
   3  12  10      240.18      262.95     11.98 o 
   4  12  10        8.99        6.73      6.23 o 
   5  12  10      203.84      174.66     24.70 o 
   6  12  10       22.13       23.60     10.23 o 
   7  12  10       22.58       36.58     12.81 o 
  -7  13  10      108.92      103.68     18.72 o 
  -6  13  10        0.63       -1.94      2.85 o 
  -5  13  10        4.43        1.36      3.23 o 
  -4  13  10       27.53       26.27      5.93 o 
  -3  13  10      521.23      511.27     23.72 o 
  -2  13  10      123.68      143.78     12.60 o 
  -1  13  10        4.08        7.48      2.97 o 
   0  13  10      115.37      134.09     10.25 o 
   1  13  10       28.74       16.22      5.95 o 
   2  13  10       11.45       12.37      3.64 o 
   3  13  10       64.34       41.43     12.91 o 
   4  13  10      142.94      141.41     21.82 o 
   5  13  10       11.18       25.33     10.58 o 
   6  13  10       96.86       86.70     18.63 o 
  -7  14  10      138.71      142.22     22.06 o 
  -6  14  10       27.90       33.29     11.50 o 
  -5  14  10      151.60      160.66     14.51 o 
  -4  14  10      312.39      342.75     20.41 o 
  -3  14  10       41.27       49.81     10.22 o 
  -2  14  10      147.99      159.12     13.74 o 
  -1  14  10      415.43      393.29     29.58 o 
   0  14  10       13.30        5.53      2.58 o 
   1  14  10       66.85       46.32     13.14 o 
   2  14  10       25.16       10.22      7.17 o 
   3  14  10        7.19        2.00      7.53 o 
   4  14  10      112.55      128.58     21.28 o 
   5  14  10        1.23       11.77      9.28 o 
   6  14  10        0.11      -13.59      9.06 o 
  -7  15  10       15.85       13.08      9.59 o 
  -6  15  10      240.24      215.26     26.53 o 
  -5  15  10      113.88      141.70     14.07 o 
  -4  15  10       17.68       15.52      5.66 o 
  -3  15  10      134.50      132.35     12.94 o 
  -2  15  10       30.31       35.24      6.73 o 
  -1  15  10        0.00        4.17      4.97 o 
   0  15  10        0.01        4.22      2.68 o 
   1  15  10        2.11        5.70      4.66 o 
   2  15  10       20.11        2.98      5.33 o 
   3  15  10      104.09      112.42     19.96 o 
   4  15  10      212.39      242.04     29.21 o 
   5  15  10       16.06       30.38     13.37 o 
  -6  16  10      496.63      509.46     41.66 o 
  -5  16  10      181.71      146.36     21.17 o 
  -4  16  10       11.58       19.97      5.84 o 
  -3  16  10       53.53       53.87      8.89 o 
  -2  16  10      380.91      348.15     21.68 o 
  -1  16  10       35.93       39.45      6.26 o 
   0  16  10       10.35        7.80      3.86 o 
   1  16  10        4.99       16.66     12.17 o 
   2  16  10       46.11       38.68     11.72 o 
   3  16  10       17.98        5.58      4.85 o 
   4  16  10        2.43        1.59      5.56 o 
   5  16  10      166.91      199.00     29.00 o 
  -5  17  10       11.50       19.39      9.08 o 
  -4  17  10       82.45       63.70      9.79 o 
  -3  17  10        3.82       -0.17      6.37 o 
  -2  17  10       26.86       21.74      6.25 o 
  -1  17  10       16.65       15.46      5.22 o 
   0  17  10        0.35        7.57      4.34 o 
   1  17  10        8.59       15.73      9.47 o 
   2  17  10       39.62       16.53     10.28 o 
   3  17  10       34.96       44.53     14.07 o 
   4  17  10       15.64       24.50     11.49 o 
  -5  18  10        3.42       -2.79      7.04 o 
  -4  18  10        0.30       -9.97      7.14 o 
  -3  18  10       47.50       51.66      9.17 o 
  -2  18  10        0.60       -5.79      5.81 o 
  -1  18  10       13.81       17.13      7.17 o 
   0  18  10       26.42       29.16      7.49 o 
   1  18  10        0.11       -8.22      9.42 o 
   2  18  10       46.64       51.22     14.41 o 
   3  18  10       25.36       22.98     11.56 o 
   4  18  10        2.47       -0.22      8.50 o 
  -4  19  10       10.47       -4.46      6.29 o 
  -3  19  10        1.36        2.13      7.56 o 
  -2  19  10        8.15        2.86     11.01 o 
  -1  19  10        3.18       13.05      9.35 o 
   0  19  10       90.47       98.38     12.85 o 
   1  19  10        2.10        7.11      4.51 o 
   2  19  10        1.00      -14.63      9.75 o 
   3  19  10      119.58      115.29     22.08 o 
  -3  20  10       38.77       27.24     11.50 o 
  -2  20  10       50.23       47.10     12.29 o 
  -1  20  10      118.40      112.36     14.06 o 
   0  20  10      153.77      151.96     16.59 o 
   1  20  10      193.94      176.11     18.12 o 
  -9   0  11      323.68      364.72     36.92 o 
  -7   0  11      361.39      373.56     23.09 o 
  -5   0  11     1273.89     1197.51     56.66 o 
  -3   0  11       67.26       82.23      6.98 o 
  -1   0  11     1058.85     1138.52     44.71 o 
   1   0  11      130.66      113.61      6.80 o 
   3   0  11      208.48      224.02     11.16 o 
   5   0  11       20.92       20.16      5.09 o 
   7   0  11       29.44       26.67     10.01 o 
  -9   1  11       62.75       61.89      8.84 o 
  -8   1  11      166.29      168.57     15.97 o 
  -7   1  11      257.31      267.61     15.72 o 
  -6   1  11       10.81        8.48      2.30 o 
  -5   1  11      444.25      442.06     12.87 o 
  -4   1  11      103.16      116.91      6.76 o 
  -3   1  11     1837.46     1893.73     23.42 o 
  -2   1  11       71.73       73.03      7.30 o 
  -1   1  11      181.05      171.81      4.76 o 
   0   1  11      227.49      196.71      6.92 o 
   1   1  11      370.70      411.98      7.97 o 
   2   1  11       23.94       26.54      2.25 o 
   3   1  11        9.01        7.22      2.36 o 
   4   1  11      120.11      134.58      7.23 o 
   5   1  11      149.73      160.55      9.58 o 
   6   1  11      168.41      181.43     21.02 o 
   7   1  11       19.73       19.55      6.09 o 
   8   1  11       60.75       77.42     12.48 o 
  -9   2  11        1.95        6.73      4.68 o 
  -8   2  11      115.67      138.03     14.69 o 
  -7   2  11      124.17      126.87     13.58 o 
  -6   2  11      170.02      156.56     10.79 o 
  -5   2  11        0.40       -1.68      1.74 o 
  -4   2  11       53.52       61.07      4.26 o 
  -3   2  11      131.39      113.96      5.89 o 
  -2   2  11     1318.30     1359.33     26.35 o 
  -1   2  11     1108.62     1009.46     68.55 o 
   0   2  11      772.49      729.80     15.53 o 
   1   2  11        0.01        0.88      1.16 o 
   2   2  11        7.42       11.96      1.60 o 
   3   2  11     1217.23     1259.57     18.36 o 
   4   2  11       17.20       17.30      2.86 o 
   5   2  11     1287.87     1244.51     32.77 o 
   6   2  11       75.85       75.70     10.29 o 
   7   2  11        2.57        3.65      4.61 o 
   8   2  11        1.89        2.86      5.36 o 
  -9   3  11      366.56      365.48     24.93 o 
  -8   3  11       80.10       95.04     12.30 o 
  -7   3  11       99.48      100.88     11.56 o 
  -6   3  11      318.49      321.38     15.19 o 
  -5   3  11      358.74      341.25     17.35 o 
  -4   3  11        5.64        1.47      1.37 o 
  -3   3  11        7.53        4.38      1.28 o 
  -2   3  11       14.97       17.38      2.45 o 
  -1   3  11      120.03      138.51      8.56 o 
   0   3  11      571.84      596.49     17.55 o 
   1   3  11        0.83        2.47      1.04 o 
   2   3  11        0.16        1.25      1.12 o 
   3   3  11      711.94      765.78     21.12 o 
   4   3  11      245.39      232.23      9.43 o 
   5   3  11       20.37       10.60      2.60 o 
   6   3  11       11.91       14.39      7.47 o 
   7   3  11       24.73       27.79      7.21 o 
   8   3  11       76.26       88.19     27.88 o 
  -9   4  11      102.23       83.88     19.68 o 
  -8   4  11        4.32        3.04      4.05 o 
  -7   4  11      486.08      563.77     26.96 o 
  -6   4  11      405.82      363.55     19.54 o 
  -5   4  11      272.13      288.22     11.50 o 
  -4   4  11      212.98      202.02      8.56 o 
  -3   4  11      206.16      184.92      6.55 o 
  -2   4  11      971.45      993.51     24.07 o 
  -1   4  11       16.70        7.18      2.94 o 
   0   4  11     2499.74     2559.85     39.31 o 
   1   4  11     1143.93     1209.11     21.71 o 
   2   4  11        2.29        3.02      1.33 o 
   3   4  11      622.71      614.80     19.24 o 
   4   4  11      616.67      582.92     17.12 o 
   5   4  11     1804.55     1713.81     63.94 o 
   6   4  11       31.87       38.04      7.48 o 
   7   4  11      182.37      188.74     25.12 o 
   8   4  11        0.44      -10.03      9.64 o 
  -9   5  11       32.81       28.92     11.19 o 
  -8   5  11      503.36      525.89     27.82 o 
  -7   5  11      930.28      941.96     81.03 o 
  -6   5  11       71.66       57.44      6.84 o 
  -5   5  11      349.18      343.02     12.69 o 
  -4   5  11      165.51      161.80      7.88 o 
  -3   5  11      614.82      615.89     12.42 o 
  -2   5  11      799.46      788.95     14.82 o 
  -1   5  11      115.56      141.51     11.81 o 
   0   5  11      621.99      503.00     33.23 o 
   1   5  11     1422.93     1461.55     22.48 o 
   2   5  11      114.78      100.83      6.08 o 
   3   5  11       58.48       60.08      6.16 o 
   4   5  11      341.82      378.52     17.79 o 
   5   5  11        0.02        5.22      3.41 o 
   6   5  11       31.17       30.43     11.01 o 
   7   5  11        8.68       17.13      8.98 o 
   8   5  11       24.24       17.04     10.23 o 
  -9   6  11       60.07       60.25     10.65 o 
  -8   6  11      269.22      298.45     26.03 o 
  -7   6  11      236.71      247.65     18.00 o 
  -6   6  11      228.04      236.15     16.36 o 
  -5   6  11      357.49      371.79     18.61 o 
  -4   6  11      103.55       99.62      6.40 o 
  -3   6  11      101.05       99.23      6.08 o 
  -2   6  11       76.32       66.74      4.71 o 
  -1   6  11     1878.69     1808.34     64.32 o 
   0   6  11      115.45      123.83      4.56 o 
   1   6  11       38.36       34.36      5.51 o 
   2   6  11       55.42       52.81      5.47 o 
   3   6  11      100.48      108.86      6.36 o 
   4   6  11       12.99       15.80      2.78 o 
   5   6  11       11.98       12.03      3.63 o 
   6   6  11       36.32       22.47      9.01 o 
   7   6  11       44.50       48.80     13.39 o 
   8   6  11       27.82       50.45     15.31 o 
  -9   7  11        2.69      -10.71      9.85 o 
  -8   7  11      176.15      159.32     15.37 o 
  -7   7  11      133.82      117.35     12.37 o 
  -6   7  11       34.58       35.10      7.02 o 
  -5   7  11        5.92        7.31      3.24 o 
  -4   7  11      186.91      184.35      8.94 o 
  -3   7  11       11.23        6.83      1.92 o 
  -2   7  11      470.31      463.78     12.96 o 
  -1   7  11       89.10       94.16      5.57 o 
   0   7  11       85.59       86.33      4.69 o 
   1   7  11      919.44      952.62     20.79 o 
   2   7  11      957.80      981.38     19.83 o 
   3   7  11      656.64      670.81     38.19 o 
   4   7  11      829.68      835.05     25.81 o 
   5   7  11      233.64      134.91    105.64 o 
   6   7  11     1025.15     1044.92     56.63 o 
   7   7  11       22.93       32.19     12.04 o 
  -8   8  11       12.16       12.59      8.26 o 
  -7   8  11       33.53       32.91      8.21 o 
  -6   8  11        0.49        0.07      5.34 o 
  -5   8  11        1.96        1.63      2.12 o 
  -4   8  11      680.15      670.68     25.24 o 
  -3   8  11       29.74       27.09      7.03 o 
  -2   8  11     2205.87     2186.77     37.75 o 
  -1   8  11       24.18       37.72      4.23 o 
   0   8  11     2583.32     2825.97     35.30 o 
   1   8  11       12.57        4.27      2.59 o 
   2   8  11      971.63      989.40     24.67 o 
   3   8  11      622.14      638.83     28.22 o 
   4   8  11      157.08      159.29     11.60 o 
   5   8  11      126.26      163.76     22.69 o 
   6   8  11      252.25      252.57     28.70 o 
   7   8  11       25.98       39.51     11.97 o 
  -8   9  11        1.77        6.72      3.95 o 
  -7   9  11        9.90        3.73      3.31 o 
  -6   9  11        1.62       -0.64      4.43 o 
  -5   9  11      429.54      417.66     21.05 o 
  -4   9  11      636.38      639.36     24.51 o 
  -3   9  11      783.19      834.65     26.26 o 
  -2   9  11      258.23      272.47     14.27 o 
  -1   9  11       80.12       85.07      6.74 o 
   0   9  11      460.40      465.35     15.44 o 
   1   9  11       41.19       23.58      3.98 o 
   2   9  11       96.27       89.17      6.49 o 
   3   9  11      963.08      963.30     35.68 o 
   4   9  11       40.52       42.56      5.77 o 
   5   9  11       28.51       19.06      9.44 o 
   6   9  11        3.78        1.45      6.54 o 
   7   9  11        8.26        7.20      5.88 o 
  -8  10  11       10.22       26.79     10.56 o 
  -7  10  11        0.19        3.20      3.94 o 
  -6  10  11        0.56       -0.81      3.83 o 
  -5  10  11       79.72       64.94      8.49 o 
  -4  10  11      143.98      167.72     13.12 o 
  -3  10  11       88.85       86.67      9.09 o 
  -2  10  11       36.42       29.72      5.33 o 
  -1  10  11     2108.75     2001.83     48.01 o 
   0  10  11      382.71      385.37     14.99 o 
   1  10  11      314.02      324.25     19.58 o 
   2  10  11      155.15      135.02     12.99 o 
   3  10  11       10.52       11.33      2.88 o 
   4  10  11      420.35      405.01     23.35 o 
   5  10  11      121.98      144.23     21.70 o 
   6  10  11        4.28       11.19      9.39 o 
   7  10  11       28.98       18.69      8.73 o 
  -8  11  11        8.63       -3.03      5.88 o 
  -7  11  11       14.92       13.13      4.32 o 
  -6  11  11        3.22        6.49      3.99 o 
  -5  11  11      214.73      241.95     16.76 o 
  -4  11  11        0.15        2.33      3.92 o 
  -3  11  11      332.84      296.53     17.04 o 
  -2  11  11     1789.97     1912.12    116.76 o 
  -1  11  11      371.65      363.49     15.01 o 
   0  11  11        6.29      145.91     19.85 o 
   1  11  11      198.28      217.88     16.76 o 
   2  11  11       87.36      101.58      8.32 o 
   3  11  11      117.85      132.27      8.83 o 
   4  11  11      216.31      231.09     26.11 o 
   5  11  11      356.79      404.85     36.03 o 
   6  11  11       63.55       61.33     15.50 o 
   7  11  11       54.87       81.21     18.67 o 
  -7  12  11        4.05       -8.75      6.77 o 
  -6  12  11      178.12      164.63     17.04 o 
  -5  12  11        7.63       11.93      4.23 o 
  -4  12  11      362.06      335.97     19.43 o 
  -3  12  11      257.63      265.07     16.67 o 
  -2  12  11      240.63      218.60     14.86 o 
  -1  12  11      552.56      523.38     22.56 o 
   0  12  11      154.23      136.29      8.44 o 
   1  12  11      331.04      299.52     20.41 o 
   2  12  11        0.17        6.99      2.27 o 
   3  12  11       73.33       69.80      7.62 o 
   4  12  11       62.32       53.97     13.12 o 
   5  12  11      511.26      506.94     42.08 o 
   6  12  11       45.56       35.49     13.08 o 
  -7  13  11      154.71      152.52     21.98 o 
  -6  13  11        9.88        6.24      4.36 o 
  -5  13  11       35.45       32.50      6.90 o 
  -4  13  11      238.38      246.63     17.21 o 
  -3  13  11       18.65       27.77     11.80 o 
  -2  13  11        0.47       -2.51      3.56 o 
  -1  13  11       98.07       97.43      8.79 o 
   0  13  11       94.85       80.57      6.82 o 
   1  13  11     1067.21      978.33     52.33 o 
   2  13  11      609.40      649.25     18.62 o 
   3  13  11       65.41       82.30     12.25 o 
   4  13  11       85.40       69.17     16.20 o 
   5  13  11        6.53       20.29     10.53 o 
   6  13  11       15.64       16.65      9.24 o 
  -7  14  11       30.07       42.17     13.33 o 
  -6  14  11      191.41      193.71     23.84 o 
  -5  14  11       28.46       26.80      6.95 o 
  -4  14  11       65.99       75.84     12.29 o 
  -3  14  11       50.38       46.45      7.75 o 
  -2  14  11        4.69       11.51      5.20 o 
  -1  14  11      200.63      214.78     13.50 o 
   0  14  11       35.47       18.65      3.92 o 
   1  14  11      123.91      119.70     14.13 o 
   2  14  11       27.92       19.00      4.17 o 
   3  14  11       10.47        9.07      7.08 o 
   4  14  11       12.64       19.06      9.43 o 
   5  14  11       22.32       14.09      8.42 o 
   6  14  11        8.42       78.22     21.14 o 
  -6  15  11       14.33       11.37      7.77 o 
  -5  15  11      187.04      192.91     16.56 o 
  -4  15  11       11.04        2.18      4.55 o 
  -3  15  11       85.83       77.63     10.17 o 
  -2  15  11      175.14      177.58     28.74 o 
  -1  15  11      191.49      210.58     13.79 o 
   0  15  11       36.13       50.18      6.07 o 
   1  15  11        1.81       13.27     10.46 o 
   2  15  11       37.08       31.88      7.93 o 
   3  15  11        5.92       -7.61      5.61 o 
   4  15  11        0.94        5.49      7.83 o 
   5  15  11      176.44      193.67     27.61 o 
  -6  16  11      306.97      335.50     33.39 o 
  -5  16  11        0.10       13.32      7.92 o 
  -4  16  11       50.60       58.50      9.29 o 
  -3  16  11      252.67      263.80     18.91 o 
  -2  16  11      118.76      131.37     14.15 o 
  -1  16  11        2.76        4.68      3.67 o 
   0  16  11       58.31       53.93      7.56 o 
   1  16  11      348.80      328.75     24.02 o 
   2  16  11       68.38       63.88     15.70 o 
   3  16  11        7.94       33.56     13.50 o 
   4  16  11        0.25        1.60      9.62 o 
   5  16  11        1.17       20.37     10.29 o 
  -5  17  11       38.05       37.75     10.78 o 
  -4  17  11        0.43       -5.02      5.12 o 
  -3  17  11       12.55       13.45      4.30 o 
  -2  17  11       16.81       27.38      7.18 o 
  -1  17  11       39.61       25.17      8.60 o 
   0  17  11      107.10      126.46      9.60 o 
   1  17  11        5.06        8.20      5.91 o 
   2  17  11      120.77      117.86     20.84 o 
   3  17  11       24.64       27.15     12.01 o 
   4  17  11       78.15       65.47     16.35 o 
  -4  18  11      142.76      128.04     19.91 o 
  -3  18  11       33.28       37.90      8.06 o 
  -2  18  11       66.83       72.27     10.76 o 
  -1  18  11      302.93      388.14     20.51 o 
   0  18  11        0.68       12.94      5.38 o 
   1  18  11        8.55        7.63      4.46 o 
   2  18  11        9.32        0.95      8.37 o 
   3  18  11        0.03       -9.47      8.07 o 
  -3  19  11       26.39       24.69     17.22 o 
  -2  19  11      146.18      178.03     17.30 o 
  -1  19  11       29.10       20.93      6.06 o 
   0  19  11        0.03        1.69      8.89 o 
   1  19  11        0.13       -2.17     10.31 o 
   2  19  11      229.42      244.85     31.53 o 
  -2  20  11       28.91       29.53      6.55 o 
  -1  20  11        2.36       -1.58      5.43 o 
   0  20  11      345.13      267.46     21.75 o 
   1  20  11       33.52       34.68      7.71 o 
  -8   0  12      252.80      251.99     29.33 o 
  -6   0  12      293.43      260.18     24.63 o 
  -4   0  12     2216.28     2301.89     76.08 o 
  -2   0  12      648.74      583.80     41.72 o 
   0   0  12       23.60       83.65     12.31 o 
   2   0  12     2275.04     2260.90     26.68 o 
   4   0  12       36.56       46.91     10.14 o 
   6   0  12      139.96      157.15     20.69 o 
   8   0  12       29.10       29.19     11.23 o 
  -9   1  12        7.60       20.06      5.39 o 
  -8   1  12       68.84       76.40      9.12 o 
  -7   1  12      173.69      192.36     13.50 o 
  -6   1  12      207.96      185.72      9.20 o 
  -5   1  12      279.09      252.74     11.25 o 
  -4   1  12       20.34       22.69      3.19 o 
  -3   1  12      326.77      338.60      9.79 o 
  -2   1  12      185.08      181.63      7.70 o 
  -1   1  12        5.95        2.40      2.04 o 
   0   1  12        5.80        2.82      0.97 o 
   1   1  12      211.22      244.93      8.18 o 
   2   1  12       10.20       11.66      1.39 o 
   3   1  12       14.53        9.28      1.68 o 
   4   1  12      112.00      127.62      7.26 o 
   5   1  12      154.92      159.07      9.82 o 
   6   1  12      281.37      312.87     20.51 o 
   7   1  12      366.22      368.73     24.02 o 
   8   1  12       77.19       92.35     13.40 o 
  -9   2  12        8.49        9.36      3.55 o 
  -8   2  12        1.90       -3.99      3.35 o 
  -7   2  12       53.40       54.44      8.25 o 
  -6   2  12      402.84      396.12     15.58 o 
  -5   2  12      101.21       98.35      6.92 o 
  -4   2  12      135.67      145.41      6.52 o 
  -3   2  12       64.66       69.63      4.67 o 
  -2   2  12      209.54      214.12      9.90 o 
  -1   2  12      173.59      204.26      7.69 o 
   0   2  12       79.21       83.96      4.60 o 
   1   2  12      206.52      182.53     10.65 o 
   2   2  12       29.59       38.30      3.07 o 
   3   2  12       83.52       96.88      5.27 o 
   4   2  12       33.58       32.77      3.39 o 
   5   2  12     1446.86     1543.81     30.30 o 
   6   2  12        5.51        3.17      4.25 o 
   7   2  12      108.72      136.69     15.18 o 
   8   2  12        0.27       -6.79     15.90 o 
  -9   3  12        9.46       11.87      7.52 o 
  -8   3  12       22.84       26.63      9.97 o 
  -7   3  12      105.25      100.59     11.41 o 
  -6   3  12       29.57       14.36      3.43 o 
  -5   3  12      267.97      266.88     10.21 o 
  -4   3  12      570.08      534.54     12.62 o 
  -3   3  12      127.53      212.59     11.51 o 
  -2   3  12       46.64       50.46      4.49 o 
  -1   3  12       26.25       30.67      3.85 o 
   0   3  12      547.60      521.85     13.33 o 
   1   3  12      472.85      460.60     12.96 o 
   2   3  12       77.87       73.26      4.55 o 
   3   3  12       38.35       13.35     11.33 o 
   4   3  12       43.53       47.27      4.20 o 
   5   3  12       16.12       13.70      3.13 o 
   6   3  12       41.71       25.94      6.50 o 
   7   3  12       14.57        6.06      4.11 o 
   8   3  12       13.00        6.13     16.05 o 
  -9   4  12        0.44       -1.67      4.11 o 
  -8   4  12       10.74        5.76      3.94 o 
  -7   4  12        0.02       -1.10      3.43 o 
  -6   4  12     1491.48     1474.99     32.69 o 
  -5   4  12      172.08      148.39      8.87 o 
  -4   4  12        0.03        6.48      2.11 o 
  -3   4  12      221.53      202.42      6.66 o 
  -2   4  12        0.00        1.56      1.86 o 
  -1   4  12     1066.48     1137.37     20.72 o 
   0   4  12      118.89      104.01      6.37 o 
   1   4  12       21.04       13.88      5.05 o 
   2   4  12      177.60      213.05      8.63 o 
   3   4  12       17.68       20.19      4.07 o 
   4   4  12       56.69       65.04      6.04 o 
   5   4  12      232.99      218.47     11.23 o 
   6   4  12       36.01       42.96     12.03 o 
   7   4  12        9.35       23.52     10.35 o 
  -9   5  12        6.84       -0.20      7.48 o 
  -8   5  12       39.58       44.25      8.90 o 
  -7   5  12       37.68       32.53      7.19 o 
  -6   5  12     1158.00     1244.82     30.28 o 
  -5   5  12      301.53      278.22     11.50 o 
  -4   5  12      457.35      430.82     11.79 o 
  -3   5  12       31.04       25.05      3.09 o 
  -2   5  12      157.71      134.31     14.46 o 
  -1   5  12        4.03        6.51      2.54 o 
   0   5  12        0.16        0.13      1.75 o 
   1   5  12      130.29      106.31      5.95 o 
   2   5  12       28.37       21.21      3.44 o 
   3   5  12       19.14       14.61      5.69 o 
   4   5  12     1666.26     1737.53     64.19 o 
   5   5  12       18.16       10.63      5.20 o 
   6   5  12        0.05       12.52      9.14 o 
   7   5  12        8.28       15.09      7.00 o 
  -9   6  12       17.56       14.89      5.66 o 
  -8   6  12       50.11       54.38     12.82 o 
  -7   6  12       73.57       70.36      9.75 o 
  -6   6  12      888.99      875.95     31.44 o 
  -5   6  12      600.45      564.19     16.57 o 
  -4   6  12       20.48       21.21      3.36 o 
  -3   6  12      566.74      644.12     16.07 o 
  -2   6  12        5.09        6.10      1.95 o 
  -1   6  12        3.50        5.33      2.36 o 
   0   6  12      276.79      360.46     14.97 o 
   1   6  12      471.44      452.21     13.20 o 
   2   6  12      440.70      464.03     15.48 o 
   3   6  12        0.17        4.64      2.30 o 
   4   6  12       73.21       72.58      6.25 o 
   5   6  12       19.85       26.04     10.56 o 
   6   6  12       45.26       54.64     13.47 o 
   7   6  12       33.00       24.41      9.06 o 
  -8   7  12        1.27        2.98      3.39 o 
  -7   7  12       34.04       33.25      6.72 o 
  -6   7  12      912.43      941.06     50.12 o 
  -5   7  12        0.56        0.30      2.39 o 
  -4   7  12       10.61        9.23      2.44 o 
  -3   7  12      295.03      273.79     14.28 o 
  -2   7  12       10.05       16.78      3.14 o 
  -1   7  12     1025.64      995.54     16.73 o 
   0   7  12       50.00       56.70      3.41 o 
   1   7  12      674.75      696.99     17.60 o 
   2   7  12      131.13      150.76      9.33 o 
   3   7  12      143.02      123.95      9.26 o 
   4   7  12      549.94      514.07     20.62 o 
   5   7  12      502.94      563.36     39.41 o 
   6   7  12        0.41        3.11      7.89 o 
   7   7  12       38.12       73.17     16.00 o 
  -8   8  12        1.29       11.26      5.59 o 
  -7   8  12      269.33      323.19     29.30 o 
  -6   8  12      245.30      257.66     17.66 o 
  -5   8  12       97.02       78.18      7.41 o 
  -4   8  12       86.75       75.54      7.07 o 
  -3   8  12       72.95       81.62      7.89 o 
  -2   8  12     1003.11     1005.24     34.47 o 
  -1   8  12     1226.36     1206.54     20.13 o 
   0   8  12        0.27       17.36      2.54 o 
   1   8  12     1477.17     1418.75     38.50 o 
   2   8  12      247.02      251.34     17.38 o 
   3   8  12        6.47        8.60      4.56 o 
   4   8  12      578.56      572.27     17.78 o 
   5   8  12        0.96        2.93      6.65 o 
   6   8  12      183.85      233.77     27.89 o 
   7   8  12       23.39       32.97     13.02 o 
  -8   9  12      117.24      144.15     14.77 o 
  -7   9  12       86.26       90.69     11.09 o 
  -6   9  12        0.33       -2.31      3.61 o 
  -5   9  12      173.38      163.12     10.98 o 
  -4   9  12       85.69       95.31      9.76 o 
  -3   9  12      959.42      976.13     28.55 o 
  -2   9  12      964.74      920.39     22.34 o 
  -1   9  12      358.83      355.49     11.74 o 
   1   9  12      931.88      879.28     22.45 o 
   2   9  12       84.54       93.14      8.09 o 
   3   9  12        4.93        3.22      3.70 o 
   4   9  12      127.69      162.24     15.97 o 
   5   9  12     1548.44     1760.95     72.61 o 
   6   9  12        2.01       24.93      9.95 o 
   7   9  12        0.01       13.69      8.43 o 
  -8  10  12        9.53       13.59      8.09 o 
  -7  10  12        0.43       -5.50     11.31 o 
  -6  10  12       60.61       71.31      9.46 o 
  -5  10  12      228.97      250.44     16.83 o 
  -4  10  12       42.00       25.68      5.28 o 
  -3  10  12      467.75      458.14     20.25 o 
  -2  10  12      792.38      822.43     22.15 o 
  -1  10  12       29.38       33.56      4.06 o 
   0  10  12      382.48      418.39     13.48 o 
   1  10  12      392.48      358.54     21.12 o 
   2  10  12      458.55      385.42     22.68 o 
   3  10  12      160.37      184.63      9.89 o 
   4  10  12      106.42      102.82     17.28 o 
   5  10  12      365.28      385.39     35.38 o 
   6  10  12       90.29      107.72     21.20 o 
  -7  11  12       26.28       31.13      7.55 o 
  -6  11  12       33.55       28.31      6.11 o 
  -5  11  12      128.04      134.55     12.79 o 
  -4  11  12        0.56        0.95      2.89 o 
  -3  11  12       48.59       36.51      6.04 o 
  -2  11  12      888.37      836.32     27.48 o 
  -1  11  12        0.37        1.67      2.11 o 
   0  11  12       68.95       62.77      5.70 o 
   1  11  12       28.77       18.11      3.95 o 
   2  11  12        1.13       -5.43      4.79 o 
   3  11  12       59.40       73.37     11.27 o 
   4  11  12      113.59      116.84     14.29 o 
   5  11  12        4.67        3.20      5.23 o 
   6  11  12      918.87      910.77     57.96 o 
  -7  12  12       25.41       12.15      7.45 o 
  -6  12  12       89.12       79.95     14.86 o 
  -5  12  12       19.56       24.19      5.78 o 
  -4  12  12        1.01       32.68      6.74 o 
  -3  12  12      471.77      525.64     23.41 o 
  -2  12  12      165.35      142.81     12.08 o 
  -1  12  12       70.99       67.30      6.17 o 
   0  12  12      157.57      187.99     12.69 o 
   1  12  12      799.48      744.30     32.32 o 
   2  12  12       29.16       23.15      4.55 o 
   3  12  12       45.41       58.41     10.33 o 
   4  12  12       13.30       16.05      8.58 o 
   5  12  12       17.97       18.81      9.12 o 
   6  12  12      253.47      304.24     34.31 o 
  -7  13  12        6.63       -0.86      4.78 o 
  -6  13  12        1.05        2.40      3.58 o 
  -5  13  12        0.08        4.87      3.94 o 
  -4  13  12       51.92       53.93      8.43 o 
  -3  13  12        0.17        1.87      4.80 o 
  -2  13  12      221.28      222.42     15.57 o 
  -1  13  12      232.00      194.37     10.67 o 
   0  13  12        4.11        5.53      2.86 o 
   1  13  12        6.44        7.25      4.15 o 
   2  13  12      304.56      262.99     20.55 o 
   3  13  12      159.45      145.17     16.04 o 
   4  13  12        4.22       15.89      8.53 o 
   5  13  12       36.24       58.25     15.91 o 
   6  13  12       38.20       24.36     12.12 o 
  -6  14  12        0.35        8.13      7.33 o 
  -5  14  12       33.13       26.78      6.28 o 
  -4  14  12       32.40       19.16      5.42 o 
  -3  14  12      143.64      141.12     13.18 o 
  -2  14  12      107.82      130.48     12.53 o 
  -1  14  12      222.28      233.02     15.34 o 
   0  14  12       10.51       18.96      3.72 o 
   1  14  12      637.95      606.30     22.54 o 
   2  14  12       25.67       20.76      9.41 o 
   3  14  12       29.32       44.76      9.96 o 
   4  14  12        0.48       13.28      7.91 o 
   5  14  12       31.78       27.11     11.13 o 
  -6  15  12       23.49       59.80     14.44 o 
  -5  15  12       16.79       13.82      6.08 o 
  -4  15  12       42.32       46.64      8.22 o 
  -3  15  12      146.33      157.40     14.42 o 
  -2  15  12      678.23      670.04     29.06 o 
  -1  15  12      212.13      193.44     11.28 o 
   0  15  12        8.22        1.90      2.31 o 
   1  15  12      113.59      114.39     10.18 o 
   2  15  12        5.43       -0.79      5.01 o 
   3  15  12      238.38      228.42     27.94 o 
   4  15  12       97.87      111.07     21.93 o 
   5  15  12      281.76      303.42     34.72 o 
  -5  16  12       25.08       23.86      8.66 o 
  -4  16  12       13.29       17.95      4.96 o 
  -3  16  12        0.01        4.90      3.82 o 
  -2  16  12        6.42        3.31      3.50 o 
  -1  16  12      170.57      186.76     11.51 o 
   0  16  12        0.00       -4.36      2.90 o 
   1  16  12       54.95       58.30     10.69 o 
   2  16  12      130.82      136.84     16.24 o 
   3  16  12       23.33       22.06      9.14 o 
   4  16  12        0.78        0.03      6.41 o 
  -4  17  12        6.31       11.11      5.22 o 
  -3  17  12       33.43       28.93      6.71 o 
  -2  17  12        2.05        0.72      3.49 o 
  -1  17  12        0.05       -3.26      2.79 o 
   0  17  12       20.98       17.09      3.92 o 
   1  17  12      475.79      504.18     23.37 o 
   2  17  12        8.96        8.21      7.72 o 
   3  17  12       17.57       19.02      9.27 o 
  -3  18  12       40.68       26.19      6.15 o 
  -2  18  12       68.08       70.79     11.04 o 
  -1  18  12        1.73        1.77      2.86 o 
   0  18  12        0.43       -3.27      4.14 o 
   1  18  12        2.85       -6.62      5.34 o 
   2  18  12       29.50       49.90     15.12 o 
   3  18  12       19.37       33.99     12.36 o 
  -3  19  12        3.35        3.62      5.66 o 
  -2  19  12       38.95       29.00      8.23 o 
  -1  19  12       43.29       78.25     12.85 o 
   0  19  12       32.81       22.49     14.21 o 
   1  19  12        5.46        8.15      8.61 o 
  -9   0  13      215.07      209.47     29.08 o 
  -7   0  13       10.55        0.32      6.39 o 
  -5   0  13      263.87      279.26     16.86 o 
  -3   0  13      728.44      744.41     44.77 o 
  -1   0  13       39.57       55.85     11.05 o 
   1   0  13      444.60      478.39     12.27 o 
   3   0  13        0.03        0.83      2.51 o 
   5   0  13       26.28        5.72      7.62 o 
   7   0  13        0.47       -4.83      8.04 o 
  -9   1  13        0.59       -3.47      4.53 o 
  -8   1  13      198.42      232.05     20.55 o 
  -7   1  13        4.21        6.21      3.63 o 
  -6   1  13      174.62      177.63     10.53 o 
  -5   1  13        0.42        0.25      2.71 o 
  -4   1  13      119.80      129.59      7.19 o 
  -3   1  13      166.95      174.66      6.87 o 
  -2   1  13     1432.49     1471.40     20.66 o 
  -1   1  13      156.87      175.26     13.38 o 
   0   1  13      295.74      278.38     13.77 o 
   1   1  13       98.35       72.51      4.88 o 
   2   1  13        8.57       12.60      1.73 o 
   3   1  13       43.77       44.50      3.87 o 
   4   1  13      350.77      349.56     18.71 o 
   5   1  13      125.25      148.08      9.71 o 
   6   1  13        0.29       -2.64      3.91 o 
   7   1  13      200.88      197.62     23.42 o 
  -9   2  13       44.41       48.42      7.97 o 
  -8   2  13      181.05      142.54     13.51 o 
  -7   2  13       66.98       64.73      7.84 o 
  -6   2  13       21.18       13.41      2.53 o 
  -5   2  13      743.91      717.05     19.11 o 
  -4   2  13       11.70        9.29      2.18 o 
  -3   2  13      174.60      187.00      7.11 o 
  -2   2  13        2.63        1.25      1.70 o 
  -1   2  13      172.60      188.10      5.75 o 
   0   2  13      854.99      847.34     15.63 o 
   1   2  13        6.37        7.30      2.11 o 
   2   2  13       41.26       37.17      3.34 o 
   3   2  13      113.06      132.96      6.24 o 
   4   2  13       12.32       10.65      2.29 o 
   5   2  13      912.90      939.88     24.19 o 
   6   2  13      263.75      282.84     19.48 o 
   7   2  13        0.19        0.55      3.90 o 
  -9   3  13        0.19       -2.58      4.95 o 
  -8   3  13      129.14      110.77     14.03 o 
  -7   3  13      164.68      166.47     12.71 o 
  -6   3  13      241.89      253.02     12.25 o 
  -5   3  13      587.96      568.67     14.69 o 
  -4   3  13      138.44      134.68      7.48 o 
  -3   3  13        1.97        1.33      1.37 o 
  -2   3  13      101.35       99.13      9.64 o 
  -1   3  13       81.90       97.01     12.39 o 
   0   3  13        4.62        8.92      2.44 o 
   1   3  13      572.06      512.52     14.31 o 
   2   3  13       10.76       17.34      2.54 o 
   3   3  13      398.34      412.39     14.42 o 
   4   3  13       64.14       70.55      8.33 o 
   5   3  13       43.37       49.05      5.84 o 
   6   3  13      158.30      139.24     15.79 o 
   7   3  13      142.34      131.60     14.78 o 
  -9   4  13       63.62       83.44     12.00 o 
  -8   4  13      630.29      653.98     53.23 o 
  -7   4  13       62.95       53.24      9.20 o 
  -6   4  13      547.63      540.92     21.20 o 
  -5   4  13      998.18      903.48     20.81 o 
  -4   4  13       27.19       23.55      2.76 o 
  -3   4  13      293.30      296.97     13.35 o 
  -2   4  13      106.77      119.89      7.93 o 
  -1   4  13      200.96      192.59     10.98 o 
   0   4  13       22.64       20.77      3.56 o 
   1   4  13        1.34       -1.07      2.02 o 
   2   4  13      519.60      507.87     12.34 o 
   3   4  13      169.46      154.42      8.84 o 
   4   4  13       92.08       81.41      6.09 o 
   5   4  13      178.22      150.76     11.70 o 
   6   4  13      224.30      285.56     29.16 o 
   7   4  13       14.80       26.16     10.18 o 
  -8   5  13        3.10        3.68      5.69 o 
  -7   5  13      230.37      255.87     18.53 o 
  -6   5  13      106.99      113.73     11.30 o 
  -5   5  13      557.38      530.58     14.59 o 
  -4   5  13      200.40      200.39      7.98 o 
  -3   5  13      900.14      861.94     16.36 o 
  -2   5  13     1148.64     1208.46     36.54 o 
  -1   5  13        6.18        9.24      2.74 o 
   0   5  13      177.34      150.01      9.20 o 
   1   5  13     1473.88     1428.86     38.17 o 
   2   5  13      885.06      974.61     21.02 o 
   3   5  13      439.06      436.55     15.04 o 
   4   5  13       23.05       14.55      3.37 o 
   5   5  13       25.05       24.90      5.26 o 
   6   5  13      107.77      101.46     17.76 o 
   7   5  13       75.55       74.84     17.16 o 
  -8   6  13      240.54      223.60     18.57 o 
  -7   6  13      136.99      145.51     14.17 o 
  -6   6  13      322.04      327.77     19.49 o 
  -5   6  13      302.00      293.56     11.98 o 
  -4   6  13        2.69        3.10      1.53 o 
  -3   6  13      337.25      329.61     15.48 o 
  -2   6  13     1759.01     1762.83     44.91 o 
  -1   6  13       71.98       76.46      7.07 o 
   0   6  13      184.11      187.53     10.66 o 
   1   6  13      297.73      268.68     14.32 o 
   2   6  13       69.02       74.84      5.61 o 
   3   6  13       29.49       30.52      4.80 o 
   4   6  13      235.15      235.94     18.11 o 
   5   6  13       56.47       67.98      8.18 o 
   6   6  13       42.51       53.65     13.68 o 
   7   6  13        3.81        1.76      5.95 o 
  -8   7  13        0.20        1.74      3.58 o 
  -7   7  13       45.80       40.71      7.95 o 
  -6   7  13        8.19        2.67      3.35 o 
  -5   7  13       70.10       69.23      6.94 o 
  -4   7  13      328.85      292.37     17.03 o 
  -3   7  13      187.71      176.63      8.41 o 
  -2   7  13      266.08      270.34      9.88 o 
  -1   7  13      138.82      111.82     21.79 o 
   0   7  13        4.39        6.63      1.73 o 
   1   7  13        4.14        3.41      1.58 o 
   2   7  13     1055.57     1054.57     24.35 o 
   3   7  13      736.36      695.88     22.00 o 
   4   7  13      329.01      328.10     31.33 o 
   5   7  13        2.70        3.24      3.43 o 
   6   7  13       43.49       43.12     12.96 o 
   7   7  13        9.41       30.14     11.49 o 
  -8   8  13       38.40       42.51      8.14 o 
  -7   8  13       39.67       37.30      8.20 o 
  -6   8  13       42.54       57.19      8.61 o 
  -5   8  13      123.61      129.90     11.91 o 
  -4   8  13      184.34      200.68     11.25 o 
  -3   8  13      733.40      721.97     24.25 o 
  -2   8  13       14.98       11.56      4.00 o 
  -1   8  13      853.93      819.58     22.90 o 
   0   8  13      134.74      124.00      5.22 o 
   1   8  13        0.69        0.42      1.68 o 
   2   8  13      156.34      162.62     10.02 o 
   3   8  13       13.61        8.95      3.98 o 
   4   8  13      206.79      220.44     18.58 o 
   5   8  13        5.26        7.30      6.48 o 
   6   8  13        1.45        3.55      7.10 o 
   7   8  13       34.68       19.44     10.37 o 
  -8   9  13        6.01        4.76      5.21 o 
  -7   9  13        0.04       -1.22      3.39 o 
  -6   9  13      587.70      568.75     26.59 o 
  -5   9  13      136.45      132.39     19.87 o 
  -4   9  13        1.54        3.10      3.22 o 
  -3   9  13       19.05       16.11      3.39 o 
  -2   9  13      427.97      415.48     14.73 o 
  -1   9  13      838.03      842.37     17.72 o 
   0   9  13       43.59       56.17      3.95 o 
   1   9  13      103.36      105.88      6.80 o 
   2   9  13        7.89        1.38      1.95 o 
   3   9  13        7.39        8.58      4.86 o 
   4   9  13        2.73       11.72      4.98 o 
   5   9  13      935.99      955.74     54.84 o 
   6   9  13        1.85       -6.44      6.36 o 
  -7  10  13      100.20      134.43     35.77 o 
  -6  10  13      109.66      116.57     12.54 o 
  -5  10  13      601.40      627.24     26.81 o 
  -4  10  13        1.10       -0.23      3.57 o 
  -3  10  13        0.01       -3.43      2.38 o 
  -2  10  13      776.11      772.50     21.29 o 
  -1  10  13      384.68      410.96     13.25 o 
   0  10  13      234.87      440.17     70.28 o 
   1  10  13      437.23      497.03     19.35 o 
   2  10  13      558.80      481.25     30.04 o 
   3  10  13      139.99      170.09     21.61 o 
   4  10  13       20.72       37.60      9.28 o 
   5  10  13      512.88      510.59     41.11 o 
   6  10  13      116.63      126.55     22.02 o 
  -7  11  13       35.81       34.23     17.26 o 
  -6  11  13       88.09       89.52     11.33 o 
  -5  11  13      172.09      167.35     14.30 o 
  -4  11  13      262.59      249.41     16.60 o 
  -3  11  13       46.63       35.70      6.22 o 
  -2  11  13       81.02       76.78      7.18 o 
  -1  11  13        0.66        4.00      2.36 o 
   0  11  13       82.80       82.86      6.30 o 
   1  11  13      886.77      844.64     28.90 o 
   2  11  13        3.81        4.10      4.00 o 
   3  11  13       49.89       56.64      9.83 o 
   4  11  13       39.95       35.17      8.37 o 
   5  11  13       74.16       77.95     16.90 o 
   6  11  13        0.17       -5.74      7.08 o 
  -6  12  13       25.86       24.06      6.16 o 
  -5  12  13      155.80      123.16     16.08 o 
  -4  12  13       27.30       27.62      5.87 o 
  -3  12  13      241.98      235.33     15.73 o 
  -2  12  13      206.70      200.32     12.02 o 
  -1  12  13      536.39      530.47     16.72 o 
   0  12  13      121.35      128.93      8.26 o 
   1  12  13       10.27        7.01      4.00 o 
   2  12  13      200.24      202.70     17.85 o 
   3  12  13        7.00       15.26      6.23 o 
   4  12  13      239.69      252.09     28.59 o 
   5  12  13      118.37       72.63     17.10 o 
  -6  13  13      139.30      137.14     20.98 o 
  -5  13  13       89.43       84.85     10.83 o 
  -4  13  13        6.55        6.89      2.92 o 
  -3  13  13        2.33       -2.03      4.56 o 
  -2  13  13       69.15       53.38      6.84 o 
  -1  13  13        8.86        9.56      2.81 o 
   0  13  13       37.08       42.24      5.23 o 
   1  13  13      623.17      603.62     22.72 o 
   2  13  13      107.00       98.03     13.13 o 
   3  13  13        9.28        0.01      3.88 o 
   4  13  13        4.77        6.18      5.16 o 
   5  13  13        9.25       11.20      6.66 o 
  -5  14  13        1.91        4.79      4.60 o 
  -4  14  13        2.83        6.16      5.78 o 
  -3  14  13        4.80        0.36      3.32 o 
  -2  14  13       72.43       62.73      7.40 o 
  -1  14  13       55.75       44.22      5.41 o 
   0  14  13       77.77       75.27      6.90 o 
   1  14  13        0.00        4.16      3.04 o 
   2  14  13      556.81      512.94     29.84 o 
   3  14  13       10.48       10.01     10.49 o 
   4  14  13      204.08      190.26     26.37 o 
   5  14  13      441.42      492.55     43.73 o 
  -5  15  13       49.75       44.73     11.94 o 
  -4  15  13       23.47       18.82      9.62 o 
  -3  15  13        1.66        0.47      5.56 o 
  -2  15  13      400.45      364.47     36.67 o 
  -1  15  13        4.42        2.85      3.21 o 
   0  15  13       49.63       43.41      6.10 o 
   1  15  13      215.83      234.42     12.36 o 
   2  15  13       77.98       59.53     10.76 o 
   3  15  13        4.34       -5.15      6.63 o 
   4  15  13        0.71      -13.84      9.23 o 
  -4  16  13       33.32       19.16      7.33 o 
  -3  16  13        0.31       -0.24      6.31 o 
  -2  16  13       24.83       35.57      7.43 o 
  -1  16  13       20.77       40.84      5.65 o 
   0  16  13        2.09        5.83      2.50 o 
   1  16  13       30.98       49.35      7.51 o 
   2  16  13        7.38       -1.77      5.95 o 
   3  16  13       42.96       70.54     16.70 o 
  -4  17  13        0.46       -7.51      6.55 o 
  -3  17  13        5.90       18.77     10.39 o 
  -2  17  13      363.99      417.79     27.74 o 
  -1  17  13       65.85       50.53      7.65 o 
   0  17  13       45.72       39.55      8.92 o 
   1  17  13        4.89       12.68      6.36 o 
   2  17  13       86.98      101.74     19.89 o 
   3  17  13        7.45        7.01      6.33 o 
  -3  18  13       33.22       41.96     12.67 o 
  -2  18  13       71.48       82.09     13.33 o 
  -1  18  13       24.29       23.03      5.88 o 
   0  18  13       23.88       35.68      9.15 o 
   1  18  13        2.54        4.56      6.10 o 
   2  18  13       31.40       23.40     12.16 o 
  -1  19  13       56.52       51.79     10.92 o 
   0  19  13        0.05       -4.70      4.40 o 
  -8   0  14       53.05       75.92     17.33 o 
  -6   0  14     1691.26     1691.69     72.08 o 
  -4   0  14      433.19      423.21     20.54 o 
  -2   0  14        7.37       13.39      5.97 o 
   0   0  14      224.29      308.87     26.24 o 
   2   0  14       98.40      116.13      7.55 o 
   4   0  14      118.98      124.77     22.46 o 
   6   0  14      618.03      633.65     41.71 o 
  -8   1  14       97.70       82.52     12.26 o 
  -7   1  14        2.31        4.06      3.33 o 
  -6   1  14      116.13      144.47     15.28 o 
  -5   1  14       50.10       46.34      5.99 o 
  -4   1  14       33.55       28.89      3.36 o 
  -3   1  14      204.37      192.79      7.29 o 
  -2   1  14      119.13      125.37     12.05 o 
  -1   1  14     1729.48     1718.89     43.70 o 
   0   1  14      386.59      402.45     21.14 o 
   1   1  14      436.42      451.95     13.05 o 
   2   1  14        0.01       -1.01      1.56 o 
   3   1  14        7.69        1.14      1.74 o 
   4   1  14     1437.33     1579.35     29.28 o 
   5   1  14       53.45       72.58      7.05 o 
   6   1  14      448.85      479.46     25.69 o 
   7   1  14        0.93        9.12     12.70 o 
  -8   2  14      177.04      218.51     20.61 o 
  -7   2  14       87.87      101.79     13.55 o 
  -6   2  14      182.15      171.59     17.15 o 
  -5   2  14     1275.49     1215.81     44.13 o 
  -4   2  14      916.20      917.62     18.85 o 
  -3   2  14      113.69       95.57     14.88 o 
  -2   2  14      620.65      586.84     14.63 o 
  -1   2  14        0.16       -0.19      1.45 o 
   0   2  14       49.33       33.07      4.74 o 
   1   2  14        0.35       -0.23      1.65 o 
   2   2  14      192.04      201.24      8.19 o 
   3   2  14       37.76       34.76      7.19 o 
   4   2  14        0.21       -2.37      2.28 o 
   5   2  14      964.09     1075.40     26.32 o 
   6   2  14      109.55      103.40     11.90 o 
   7   2  14      112.26      117.39     14.03 o 
  -8   3  14      122.28      116.98     11.65 o 
  -7   3  14       11.12        4.87      3.89 o 
  -6   3  14        0.80        3.91      3.19 o 
  -5   3  14       33.10       30.11      4.13 o 
  -4   3  14      239.16      227.67      9.57 o 
  -3   3  14      531.84      559.14     17.91 o 
  -2   3  14     1026.88     1023.76     21.65 o 
  -1   3  14      573.48      597.74     12.02 o 
   0   3  14      380.20      343.01     12.15 o 
   1   3  14      342.49      346.87     13.41 o 
   2   3  14     1019.45     1003.56     26.37 o 
   3   3  14       86.59       94.79      8.43 o 
   4   3  14      339.44      341.31     23.01 o 
   5   3  14        1.60        2.44      3.53 o 
   6   3  14      359.58      351.97     32.18 o 
   7   3  14       39.70       41.67     13.31 o 
  -8   4  14      145.47      145.31     12.89 o 
  -7   4  14      117.95      110.05     10.59 o 
  -6   4  14        1.36        4.85      2.84 o 
  -5   4  14      285.49      291.11     10.59 o 
  -4   4  14       66.70       57.97      4.91 o 
  -3   4  14      245.51      253.68     12.50 o 
  -2   4  14       38.40       37.81      4.58 o 
  -1   4  14      608.37      681.84     18.30 o 
   0   4  14        1.03        3.41      2.56 o 
   1   4  14      333.27      360.33     14.40 o 
   2   4  14       99.45      105.52      6.16 o 
   3   4  14      187.70      219.83     12.88 o 
   4   4  14      792.32      858.26     26.79 o 
   5   4  14      108.80      104.44      9.95 o 
   6   4  14        7.00        9.16      6.72 o 
   7   4  14        1.92        9.76      7.44 o 
  -8   5  14       25.54       19.68      7.83 o 
  -7   5  14        7.75       -0.05      2.72 o 
  -6   5  14       19.77       26.22      5.03 o 
  -5   5  14       67.35       61.06      5.69 o 
  -4   5  14       13.39        7.51      1.87 o 
  -3   5  14       33.67       40.14      5.38 o 
  -2   5  14      115.52      109.02      8.13 o 
  -1   5  14      158.13      136.68      8.83 o 
   0   5  14       18.98       15.58      4.88 o 
   1   5  14     1944.73     1994.45     34.95 o 
   2   5  14      147.67      147.53      7.42 o 
   3   5  14      354.36      408.88     15.11 o 
   4   5  14      216.30      207.82     13.32 o 
   5   5  14      172.66      190.69     13.40 o 
   6   5  14       23.04       25.02     10.96 o 
   7   5  14        7.98        9.45      7.17 o 
  -8   6  14       25.30       14.37      7.61 o 
  -7   6  14        1.19        1.83      6.39 o 
  -6   6  14      263.48      285.15     15.68 o 
  -5   6  14      136.36      128.40      9.74 o 
  -4   6  14       54.39       41.86      4.45 o 
  -3   6  14      143.57      147.20      6.68 o 
  -2   6  14     3023.96     3053.88     61.07 o 
  -1   6  14      976.01      964.41     24.39 o 
   0   6  14        2.73       -0.52      2.40 o 
   1   6  14        1.81        4.78      1.92 o 
   2   6  14      514.76      483.57     23.30 o 
   3   6  14      537.97      579.01     21.30 o 
   4   6  14      154.60      163.46     11.85 o 
   5   6  14        7.47        5.92      2.89 o 
   6   6  14       11.34        0.93      7.26 o 
  -8   7  14       55.13       37.52     11.93 o 
  -7   7  14        5.94       14.45      4.97 o 
  -6   7  14        2.04        1.20      3.40 o 
  -5   7  14       28.27       20.80      4.41 o 
  -4   7  14       23.72       22.45      3.53 o 
  -3   7  14      342.27      320.06     10.67 o 
  -2   7  14     1789.12     1763.55     47.11 o 
  -1   7  14     3058.26     3035.83     44.84 o 
   0   7  14      124.40      186.02     11.41 o 
   1   7  14      667.23      616.17     26.39 o 
   2   7  14       14.38       12.40      3.15 o 
   3   7  14        0.33       -0.07      3.08 o 
   4   7  14        8.28        7.99      3.37 o 
   5   7  14        2.48        6.20      5.10 o 
   6   7  14       45.64       42.58     11.99 o 
  -8   8  14       22.84       38.27     13.39 o 
  -7   8  14      176.46      173.41     15.64 o 
  -6   8  14      291.91      256.72     17.63 o 
  -5   8  14      328.46      316.44     22.03 o 
  -4   8  14      705.48      729.80     21.96 o 
  -3   8  14      934.42      945.07     28.22 o 
  -2   8  14       25.07       25.71      3.69 o 
  -1   8  14      393.49      408.09     17.23 o 
   0   8  14      225.75      174.32     14.12 o 
   1   8  14      112.00      100.37      7.45 o 
   2   8  14      106.00       87.51      6.38 o 
   3   8  14       43.81       45.53      6.39 o 
   4   8  14       71.82       61.73     10.74 o 
   5   8  14      113.33      128.73     21.30 o 
   6   8  14        0.31        3.54      5.66 o 
  -7   9  14      122.25      117.31     19.86 o 
  -6   9  14      105.36      109.34     12.09 o 
  -5   9  14      569.38      575.54     25.02 o 
  -4   9  14      137.09      141.99     10.04 o 
  -3   9  14      203.68      238.65     13.56 o 
  -2   9  14      166.90      158.74     11.53 o 
  -1   9  14      242.07      210.40     10.22 o 
   0   9  14       25.92       19.89      3.07 o 
   1   9  14       62.34       52.71      4.83 o 
   2   9  14       44.22       36.13      5.53 o 
   3   9  14      173.02      176.59     12.18 o 
   4   9  14        5.13        2.08      4.06 o 
   5   9  14       59.37       55.31     14.81 o 
   6   9  14      167.34      173.67     25.03 o 
  -7  10  14       14.79       17.00      7.03 o 
  -6  10  14       14.83       27.10     10.17 o 
  -5  10  14       18.27       15.02      5.21 o 
  -4  10  14      164.23      171.64     13.16 o 
  -3  10  14      233.54      231.74     12.33 o 
  -2  10  14        1.76        6.88      2.52 o 
  -1  10  14        2.69        2.93      1.90 o 
   0  10  14        9.11       12.19      3.15 o 
   1  10  14      440.87      409.04     18.15 o 
   2  10  14        0.23       -2.25      3.19 o 
   3  10  14       20.42       14.27      5.01 o 
   4  10  14       90.50      113.05     14.25 o 
   5  10  14       13.90       18.20      9.10 o 
   6  10  14       11.46        9.16      8.15 o 
  -7  11  14       13.30       11.13      6.96 o 
  -6  11  14      130.44      125.12     19.90 o 
  -5  11  14       41.26       57.18      8.43 o 
  -4  11  14      145.33      127.11     11.83 o 
  -3  11  14      143.55      151.60     10.42 o 
  -2  11  14       12.08        8.27      2.53 o 
  -1  11  14       33.73       38.71      4.64 o 
   0  11  14      275.44      284.74     12.60 o 
   1  11  14       21.79       35.45      5.77 o 
   2  11  14      319.68      299.84     15.92 o 
   3  11  14       24.79       15.46      7.18 o 
   4  11  14       37.48       47.43      9.77 o 
   5  11  14        3.33        7.35      9.42 o 
  -6  12  14      150.61      157.57     23.06 o 
  -5  12  14       41.58       67.93     14.93 o 
  -4  12  14       86.97       78.68      9.50 o 
  -3  12  14        6.61        8.79      2.67 o 
  -2  12  14      209.34      197.54     12.49 o 
  -1  12  14       47.31       38.28      6.03 o 
   0  12  14      146.27      134.43      8.33 o 
   1  12  14       17.69       13.91      4.19 o 
   2  12  14      266.57      266.25     15.29 o 
   3  12  14       27.33       23.50      7.21 o 
   4  12  14       24.79       19.88      6.83 o 
   5  12  14       29.22       28.64     11.10 o 
  -6  13  14      186.42      195.90     25.71 o 
  -5  13  14       62.04       70.38     15.86 o 
  -4  13  14       58.27       82.13     16.93 o 
  -3  13  14        2.71       14.64      6.59 o 
  -2  13  14       98.86       97.71      8.72 o 
  -1  13  14       73.78       63.37      6.17 o 
   0  13  14      109.62       81.77      6.91 o 
   1  13  14      686.48      744.45     22.67 o 
   2  13  14        0.30       -1.13      2.87 o 
   3  13  14        8.66       13.00      6.59 o 
   4  13  14       73.68       68.11     16.53 o 
   5  13  14       21.39       30.09     12.68 o 
  -5  14  14        2.56      -12.28      8.18 o 
  -4  14  14      306.95      283.67     31.13 o 
  -3  14  14      413.86      405.45     37.56 o 
  -2  14  14       49.22       45.47      8.48 o 
  -1  14  14      145.19      169.59     20.92 o 
   0  14  14       55.12       61.55      7.91 o 
   1  14  14        2.39        2.94      3.20 o 
   2  14  14        7.04       12.14     11.18 o 
   3  14  14       87.55       76.76     12.89 o 
   4  14  14       39.16       56.58     15.11 o 
  -5  15  14       14.59      -13.20      8.80 o 
  -4  15  14        6.69        0.98      6.04 o 
  -3  15  14       32.89       18.22      8.42 o 
  -2  15  14      216.35      212.83     15.32 o 
  -1  15  14        0.16        6.47      3.89 o 
   0  15  14       22.14       40.66      6.97 o 
   1  15  14       13.17       12.20      6.87 o 
   2  15  14       77.60       81.38     20.97 o 
   3  15  14      161.98      193.76     20.10 o 
  -4  16  14        1.54       -1.49      4.84 o 
  -3  16  14       52.83       33.71     11.82 o 
  -2  16  14      184.02      175.02     14.41 o 
  -1  16  14       36.97       34.81      6.65 o 
   0  16  14      129.40      134.05     18.07 o 
   1  16  14      190.22      156.69     33.43 o 
   2  16  14       17.18        0.14      5.91 o 
   3  16  14       31.79       50.56     15.30 o 
  -3  17  14        4.93       10.60      9.73 o 
  -2  17  14      343.43      307.34     22.58 o 
  -1  17  14      250.61      237.94     16.50 o 
   0  17  14        4.33        2.52      8.27 o 
   1  17  14       79.80       62.05     11.69 o 
   2  17  14        1.60       -6.52      6.64 o 
  -2  18  14      197.55      166.83     14.79 o 
  -1  18  14       69.66       71.91     12.34 o 
   0  18  14       51.32       46.53      9.80 o 
  -7   0  15        4.19       -1.33      5.92 o 
  -5   0  15       79.96       91.73     16.75 o 
  -3   0  15       32.19       39.16     11.08 o 
  -1   0  15       21.98       20.32      7.40 o 
   1   0  15      219.96      224.75     23.61 o 
   3   0  15        5.51       14.93      4.86 o 
   5   0  15       60.49       58.89      9.37 o 
   7   0  15        7.56       -0.20      5.01 o 
  -8   1  15        5.16       -0.53      5.62 o 
  -7   1  15       35.74       33.08      7.90 o 
  -6   1  15        0.02       10.89      6.21 o 
  -5   1  15      103.17      100.85     12.51 o 
  -4   1  15        5.15        5.59      2.08 o 
  -3   1  15      364.44      348.86     11.94 o 
  -2   1  15        5.30        4.08      3.38 o 
  -1   1  15      193.37      172.77     19.62 o 
   0   1  15     1466.75     1443.86     41.72 o 
   1   1  15      282.46      266.13      9.37 o 
   2   1  15       33.52       29.39      4.32 o 
   3   1  15      757.00      806.74     26.10 o 
   4   1  15       16.72       12.79      3.18 o 
   5   1  15     1088.59     1164.73     30.33 o 
   6   1  15       23.17       21.98      4.61 o 
  -8   2  15       22.86       32.43      8.67 o 
  -7   2  15        1.99       -0.11      7.67 o 
  -6   2  15      240.95      261.60     35.26 o 
  -5   2  15       71.55       83.83     13.80 o 
  -4   2  15       91.10       75.63      5.40 o 
  -3   2  15       85.19       84.95      6.56 o 
  -2   2  15      214.25      171.62     11.57 o 
  -1   2  15      492.24      477.59     30.05 o 
   0   2  15      496.55      410.23     48.19 o 
   1   2  15       67.17       73.08      6.59 o 
   2   2  15      195.37      186.86     15.70 o 
   3   2  15        2.44        2.90      2.09 o 
   4   2  15        1.95        1.23      2.57 o 
   5   2  15      113.50      101.01      9.68 o 
   6   2  15       73.56       73.21      8.51 o 
  -8   3  15      872.75      956.62     43.25 o 
  -7   3  15      298.90      290.16     22.89 o 
  -6   3  15      216.83      239.19     19.83 o 
  -5   3  15       57.67       47.07     12.54 o 
  -4   3  15        2.33        3.89      1.67 o 
  -3   3  15      122.23      138.66      8.88 o 
  -2   3  15      204.67      191.56      7.27 o 
  -1   3  15      633.64      619.69     12.58 o 
   0   3  15      183.27      206.42     12.91 o 
   1   3  15       55.01       73.69      6.38 o 
   2   3  15       93.66       91.51      5.46 o 
   3   3  15       15.49       16.42      4.11 o 
   4   3  15        6.27        3.47      2.85 o 
   5   3  15       19.90       19.20      4.43 o 
   6   3  15        3.25        6.94      4.42 o 
  -8   4  15      189.28      165.26     35.75 o 
  -7   4  15        0.38       -1.30      4.22 o 
  -6   4  15        1.19        3.96      3.57 o 
  -5   4  15      170.70      170.66     22.63 o 
  -4   4  15       11.52       10.02      3.44 o 
  -3   4  15       66.69       74.91      7.00 o 
  -2   4  15       21.65       20.72      2.98 o 
  -1   4  15      437.69      434.34     14.65 o 
   0   4  15       18.98       16.34      3.43 o 
   1   4  15      469.15      517.00     17.54 o 
   2   4  15       10.20        5.96      1.49 o 
   3   4  15      435.63      477.03     19.36 o 
   4   4  15       89.17       98.37      9.51 o 
   5   4  15       58.44       56.71      8.24 o 
   6   4  15      241.15      258.84     28.50 o 
  -8   5  15      122.00      142.00     23.33 o 
  -7   5  15      178.47      153.42     17.01 o 
  -6   5  15      115.99      114.01     13.32 o 
  -5   5  15       16.22       15.89      5.64 o 
  -4   5  15       63.63       49.71      6.24 o 
  -3   5  15      194.08      206.31     11.94 o 
  -2   5  15     2234.27     2139.29     38.19 o 
  -1   5  15      133.90      120.26      8.37 o 
   0   5  15       36.99       22.61      4.02 o 
   1   5  15       35.76       37.61      5.51 o 
   2   5  15      203.64      179.93      8.47 o 
   3   5  15     1027.63     1093.04     31.79 o 
   4   5  15       19.74       24.91      5.28 o 
   5   5  15       15.55        9.69      4.57 o 
   6   5  15       54.97       62.45     15.26 o 
  -8   6  15      187.48      208.89     27.48 o 
  -7   6  15       18.37       15.85      6.03 o 
  -6   6  15       69.90       74.88     12.07 o 
  -5   6  15        9.00       12.08      3.06 o 
  -4   6  15       46.78       49.24      4.56 o 
  -3   6  15       37.11       46.51      6.19 o 
  -2   6  15        1.33        1.93      1.86 o 
  -1   6  15       35.49       41.01      6.26 o 
   0   6  15       12.82       13.39      3.63 o 
   1   6  15      552.69      557.49     19.65 o 
   2   6  15        3.38        7.53      3.22 o 
   3   6  15      239.56      253.46     14.56 o 
   4   6  15       31.10       28.62      5.52 o 
   5   6  15       15.84       16.90      8.42 o 
   6   6  15       39.28       29.50     10.92 o 
  -7   7  15      313.18      314.38     24.35 o 
  -6   7  15       10.34        8.83      6.16 o 
  -5   7  15      184.10      173.95     11.53 o 
  -4   7  15       55.03       46.75      5.39 o 
  -3   7  15      698.99      683.05     23.13 o 
  -2   7  15      197.23      209.91     12.43 o 
  -1   7  15      598.44      576.71     21.40 o 
   0   7  15        7.09        9.64      3.48 o 
   1   7  15        7.52        9.45      2.80 o 
   2   7  15      148.11      130.35     10.26 o 
   3   7  15        1.85        0.78      3.10 o 
   4   7  15      245.99      253.48     15.36 o 
   5   7  15        0.00       -0.96     11.18 o 
   6   7  15        2.91        8.25      7.55 o 
  -7   8  15        7.82        0.08      5.19 o 
  -6   8  15       27.21       18.89      6.14 o 
  -5   8  15       28.65       22.74      5.74 o 
  -4   8  15      151.49      148.71     14.55 o 
  -3   8  15      370.42      321.27     22.05 o 
  -2   8  15      119.22      129.35     10.28 o 
  -1   8  15      188.36      185.70     11.89 o 
   0   8  15        0.46        4.98      2.88 o 
   1   8  15      263.77      230.81     20.41 o 
   2   8  15       71.15       69.28      7.67 o 
   3   8  15        0.13        1.25      2.83 o 
   4   8  15       15.52       12.22      3.79 o 
   5   8  15        2.63       -1.29      4.41 o 
   6   8  15      169.24      146.99     22.75 o 
  -7   9  15       13.49       13.46      7.21 o 
  -6   9  15       49.94       42.78     12.52 o 
  -5   9  15       88.53       87.12     13.61 o 
  -4   9  15       42.13       44.21      8.55 o 
  -3   9  15      385.61      383.77     23.99 o 
  -2   9  15      143.67      127.87     10.43 o 
  -1   9  15      248.22      257.65     14.38 o 
   0   9  15        0.24       10.47      3.52 o 
   1   9  15        0.09        0.66      2.47 o 
   2   9  15      300.59      301.36     15.95 o 
   3   9  15       31.71       33.88      5.89 o 
   4   9  15       56.80       56.70     10.37 o 
   5   9  15        4.41       11.17      6.44 o 
  -7  10  15        1.14       11.98      8.95 o 
  -6  10  15      121.10      123.81     21.33 o 
  -5  10  15       16.56       12.98      5.85 o 
  -4  10  15      118.66      119.34     14.14 o 
  -3  10  15      137.17      132.53     14.82 o 
  -2  10  15        2.94        8.19      4.61 o 
  -1  10  15      226.05      202.31     13.11 o 
   0  10  15       62.34       56.11      7.09 o 
   1  10  15       43.37       29.72      5.08 o 
   2  10  15        9.07       12.86      4.58 o 
   3  10  15      182.55      160.90     12.82 o 
   4  10  15       64.88       57.87     10.73 o 
   5  10  15      528.46      504.47     41.43 o 
  -6  11  15        4.83        1.89      5.57 o 
  -5  11  15       92.16      116.50     20.63 o 
  -4  11  15       76.37       80.33     11.55 o 
  -3  11  15       42.20       40.35      8.25 o 
  -2  11  15       23.13       25.24      5.30 o 
  -1  11  15      134.01      142.31     11.49 o 
   0  11  15       16.73      286.85     45.35 o 
   1  11  15       31.44       27.65      5.31 o 
   2  11  15       56.31       54.65      8.00 o 
   3  11  15       30.41       24.98     10.29 o 
   4  11  15       13.96       27.05      8.73 o 
   5  11  15        5.63       14.40     10.17 o 
  -6  12  15        2.03       -3.45      5.92 o 
  -5  12  15      324.49      319.27     33.01 o 
  -4  12  15       28.17       29.29      7.01 o 
  -3  12  15        0.00       10.70      6.54 o 
  -2  12  15      137.33      148.64     12.10 o 
  -1  12  15       24.41       27.15      6.59 o 
   0  12  15       82.12       65.57      8.06 o 
   1  12  15       35.70       33.02      6.10 o 
   2  12  15       10.27        3.61      3.04 o 
   3  12  15       13.09       12.54      5.18 o 
   4  12  15      314.19      343.93     47.14 o 
  -6  13  15      118.27      104.37     19.63 o 
  -5  13  15      208.37      226.76     27.91 o 
  -4  13  15        6.87        9.37      4.83 o 
  -3  13  15       11.29        7.94      5.55 o 
  -2  13  15      432.90      422.69     20.75 o 
  -1  13  15      282.77      290.98     16.95 o 
   0  13  15      144.90      123.47     13.45 o 
   1  13  15      151.18      120.40     11.10 o 
   2  13  15       34.10       39.90     18.94 o 
   3  13  15        1.40        4.30     10.92 o 
   4  13  15      455.48      480.22     41.42 o 
  -5  14  15      282.09      285.62     32.14 o 
  -4  14  15       56.52       71.16     16.61 o 
  -3  14  15       26.62       21.01      7.03 o 
  -2  14  15       67.18       43.89      7.34 o 
  -1  14  15       53.73       50.82      7.62 o 
   0  14  15       55.04       62.97      8.19 o 
   1  14  15      433.18      439.98     20.85 o 
   2  14  15       25.29       18.32      8.70 o 
   3  14  15        2.24        1.54      6.14 o 
  -4  15  15       46.13       23.20      8.49 o 
  -3  15  15       12.68       17.98      6.59 o 
  -2  15  15      103.17       92.17     10.61 o 
  -1  15  15      223.70      219.82     16.41 o 
   0  15  15       79.77       79.37      9.89 o 
   1  15  15       37.01       33.75     11.35 o 
   2  15  15       13.50        6.71      7.16 o 
   3  15  15       14.26        6.96      5.89 o 
  -3  16  15        0.79        1.80      3.77 o 
  -2  16  15       25.75       39.49      7.06 o 
  -1  16  15        4.45        9.54      5.59 o 
   0  16  15       92.33       88.87     13.24 o 
   1  16  15        1.86        5.96      5.59 o 
   2  16  15      652.36      605.85     46.35 o 
  -2  17  15       38.23       38.62      8.93 o 
  -1  17  15       41.05       34.20      8.44 o 
   0  17  15       17.67        5.13     14.22 o 
   1  17  15       99.01       93.08     18.86 o 
  -8   0  16      153.60      193.48     28.57 o 
  -6   0  16       28.96       41.44     12.38 o 
  -4   0  16      515.64      479.48     37.40 o 
  -2   0  16       47.54       40.89     11.09 o 
   0   0  16        0.48        7.31      5.12 o 
   2   0  16       41.24       36.79     10.17 o 
   4   0  16        1.10        1.97      4.65 o 
   6   0  16       28.23       18.43      8.98 o 
  -8   1  16        1.46        6.01      4.83 o 
  -7   1  16       95.98       91.06     27.59 o 
  -6   1  16     1535.25     1606.66     52.14 o 
  -5   1  16       47.78       63.24     10.42 o 
  -4   1  16      192.21      173.73     16.04 o 
  -3   1  16       15.33        7.52      1.58 o 
  -2   1  16        3.80        4.29      7.60 o 
  -1   1  16        2.19        2.46      3.15 o 
   0   1  16      883.18      845.97     33.37 o 
   1   1  16       94.12       89.41     11.09 o 
   2   1  16        4.03       -0.26      1.87 o 
   3   1  16       13.80       11.57      4.40 o 
   4   1  16      218.71      242.19     11.75 o 
   5   1  16      166.24      170.07     13.10 o 
   6   1  16        6.34        8.01      4.81 o 
  -8   2  16       24.59       27.40     11.39 o 
  -7   2  16       52.37       63.57     14.95 o 
  -6   2  16       73.71       76.22     11.95 o 
  -5   2  16      136.83      157.04     15.95 o 
  -4   2  16       44.13       31.05      7.32 o 
  -3   2  16       15.50       17.13      2.97 o 
  -2   2  16       19.28       19.68      8.89 o 
  -1   2  16      703.81      722.45     30.88 o 
   0   2  16       44.18       34.90      7.17 o 
   1   2  16      267.83      265.15     11.46 o 
   2   2  16       19.40       22.33      4.72 o 
   3   2  16      291.18      296.33     18.61 o 
   4   2  16      611.33      622.34     23.38 o 
   5   2  16      160.18      153.48     12.39 o 
   6   2  16       43.63       28.46      7.21 o 
  -8   3  16       61.52       58.61     16.57 o 
  -7   3  16       85.72       70.82     13.52 o 
  -6   3  16       40.90       42.64      9.04 o 
  -5   3  16      154.09      150.82     15.81 o 
  -4   3  16      258.66      262.60     22.74 o 
  -3   3  16      165.81      170.06     10.97 o 
  -2   3  16       31.04       29.65      2.64 o 
  -1   3  16       51.18       40.49      5.09 o 
   0   3  16      199.31      171.85      8.02 o 
   1   3  16      674.78      694.71     19.08 o 
   2   3  16      406.24      433.29     16.93 o 
   3   3  16        0.88        4.55      2.94 o 
   4   3  16      104.01      127.58     10.93 o 
   5   3  16       23.49       28.69      5.74 o 
   6   3  16        0.89       11.58      8.95 o 
  -8   4  16        9.77       12.42      8.05 o 
  -7   4  16       63.52       59.06     10.86 o 
  -6   4  16      515.49      546.95     30.80 o 
  -5   4  16       63.23       41.84      8.36 o 
  -4   4  16      290.33      295.82     21.27 o 
  -3   4  16      456.33      498.09     26.67 o 
  -2   4  16      139.61      118.93      6.27 o 
  -1   4  16        2.10        4.37      1.88 o 
   0   4  16      132.03      136.87      8.37 o 
   1   4  16      522.55      583.15     18.72 o 
   2   4  16        3.51       -0.36      4.07 o 
   3   4  16      515.37      550.82     26.97 o 
   4   4  16      303.99      302.70     16.77 o 
   5   4  16       19.35       20.54      6.09 o 
  -7   5  16       34.46       51.79      9.95 o 
  -6   5  16        3.00        5.49      4.11 o 
  -5   5  16        0.47       -1.41      4.94 o 
  -4   5  16        0.00        4.81      4.41 o 
  -3   5  16       29.20       29.14      6.47 o 
  -2   5  16       18.03       12.47      2.63 o 
  -1   5  16       22.17       23.05      5.53 o 
   0   5  16        9.06       11.69      4.33 o 
   1   5  16       71.00       64.90      6.63 o 
   2   5  16      426.73      435.98     21.97 o 
   3   5  16      175.77      190.78     12.78 o 
   4   5  16        6.60       10.46      4.51 o 
   5   5  16        0.00        0.00      3.31 o 
   6   5  16        8.38       12.97     11.38 o 
  -7   6  16      293.81      287.95     23.81 o 
  -6   6  16      318.08      334.46     26.95 o 
  -5   6  16        2.50       -1.47      4.11 o 
  -4   6  16       65.76       91.39     12.07 o 
  -3   6  16      478.34      510.16     27.63 o 
  -2   6  16       49.01       49.12      4.92 o 
  -1   6  16      476.03      515.96     18.49 o 
   0   6  16       22.68       26.95      6.06 o 
   1   6  16      421.53      458.36     18.17 o 
   2   6  16      217.40      229.16     13.61 o 
   3   6  16      155.40      170.55     12.35 o 
   4   6  16        4.94        9.39      3.67 o 
   5   6  16       70.88       75.50     18.41 o 
   6   6  16        0.59       -2.73      5.39 o 
  -7   7  16        9.65       19.12     10.01 o 
  -6   7  16       27.49       34.68      7.84 o 
  -5   7  16       10.76       10.05      4.27 o 
  -4   7  16      233.45      252.31     20.16 o 
  -3   7  16      874.58      790.87     57.24 o 
  -2   7  16        1.84       -0.13      3.37 o 
  -1   7  16       88.32       84.66      8.06 o 
   0   7  16       19.79       12.83      4.33 o 
   1   7  16      469.89      511.02     19.85 o 
   2   7  16       73.68       61.45      7.44 o 
   3   7  16        9.00        4.60      3.47 o 
   4   7  16        5.45       -1.09      3.33 o 
   5   7  16        1.11       -2.95     14.14 o 
  -7   8  16        4.04       -5.25      8.98 o 
  -6   8  16      241.15      243.64     24.60 o 
  -5   8  16      161.24      151.21     16.45 o 
  -4   8  16       97.13      128.59     14.78 o 
  -3   8  16      442.16      447.12     35.56 o 
  -2   8  16      344.79      315.85     15.97 o 
  -1   8  16      116.30       93.17      8.57 o 
   0   8  16      121.21      156.53     11.20 o 
   1   8  16      421.86      467.18     19.50 o 
   2   8  16        5.62        4.10      3.70 o 
   3   8  16        0.28       -0.77      2.57 o 
   4   8  16        3.32        0.76      4.34 o 
   5   8  16       13.83        9.63      4.94 o 
  -7   9  16       49.14       49.06     14.06 o 
  -6   9  16       25.18       23.58      7.05 o 
  -5   9  16      164.19      158.58     17.06 o 
  -4   9  16      231.21      225.17     19.38 o 
  -3   9  16        1.55       -3.73      3.90 o 
  -2   9  16     1259.72     1190.85     31.77 o 
  -1   9  16      455.80      409.48     22.42 o 
   0   9  16        9.22       15.37      4.43 o 
   1   9  16       58.92       54.13      7.23 o 
   2   9  16       20.05       26.27      5.82 o 
   3   9  16       11.17       12.25      4.17 o 
   4   9  16      119.95      125.88     15.49 o 
   5   9  16        9.39       18.52      7.16 o 
  -6  10  16      201.63      205.20     19.93 o 
  -5  10  16       29.60       36.14      9.32 o 
  -4  10  16        2.62       10.95      5.62 o 
  -3  10  16        7.62        7.40      4.56 o 
  -2  10  16       72.45       73.06      8.39 o 
  -1  10  16       90.17       82.39     10.14 o 
   0  10  16      109.96       95.51     12.16 o 
   1  10  16      413.93      429.16     19.63 o 
   2  10  16       18.09       21.27      4.55 o 
   3  10  16       19.97       17.09      6.65 o 
   4  10  16        1.22        6.75     12.53 o 
   5  10  16        3.95        7.42      6.85 o 
  -6  11  16      124.78      124.93     21.82 o 
  -5  11  16      256.86      250.99     21.80 o 
  -4  11  16        7.48        8.91      5.60 o 
  -3  11  16       57.33       66.13     10.85 o 
  -2  11  16       58.80       59.57      7.94 o 
  -1  11  16        2.10       -3.02      3.76 o 
   0  11  16       19.58       20.69      6.09 o 
   1  11  16      412.63      440.68     25.97 o 
   2  11  16        0.42        3.51      3.55 o 
   3  11  16       18.64       20.16      7.94 o 
   4  11  16      104.78      122.83     15.93 o 
  -5  12  16        3.28        0.15      6.86 o 
  -4  12  16       36.48       55.24     10.73 o 
  -3  12  16       28.87       40.73      8.81 o 
  -2  12  16      287.36      299.22     27.76 o 
  -1  12  16      106.77      110.04     10.38 o 
   0  12  16       21.70      180.84     13.75 o 
   1  12  16       52.46       41.95      6.51 o 
   2  12  16       22.85       17.45      6.90 o 
   3  12  16       24.04       18.05      6.81 o 
   4  12  16      471.29      492.90     41.05 o 
  -5  13  16      316.89      315.32     25.26 o 
  -4  13  16        0.06       -1.75      4.98 o 
  -3  13  16       13.55        9.23      6.27 o 
  -2  13  16       21.40       10.20      5.58 o 
  -1  13  16       49.20       57.45      7.91 o 
   0  13  16      402.58      396.28     20.14 o 
   1  13  16       79.73       74.84      8.92 o 
   2  13  16      163.97      155.02     21.97 o 
   3  13  16        3.43        1.79      8.27 o 
  -4  14  16        0.16        1.47      5.57 o 
  -3  14  16       33.37       18.74      5.70 o 
  -2  14  16      127.43      129.31     12.00 o 
  -1  14  16        0.01       -1.00      3.33 o 
   0  14  16       74.64       83.76      9.60 o 
   1  14  16       65.34       36.66     15.15 o 
   2  14  16       88.71       89.64     21.75 o 
   3  14  16       29.62       25.89      9.30 o 
  -3  15  16       28.34       10.32      4.58 o 
  -2  15  16      104.45       95.69     10.83 o 
  -1  15  16        0.26       -0.85      4.01 o 
   0  15  16      102.69       87.23     10.19 o 
   1  15  16      129.08      119.36     16.10 o 
   2  15  16        7.45        4.55      6.03 o 
  -2  16  16      178.35      184.55     15.27 o 
  -1  16  16       49.93       71.11     11.10 o 
   0  16  16      239.77      250.97     36.05 o 
   1  16  16       23.37       -2.80      5.53 o 
  -7   0  17      430.79      448.16     41.94 o 
  -5   0  17      701.00      706.92     48.66 o 
  -3   0  17      161.29      113.84     18.17 o 
  -1   0  17     1334.75     1362.94     62.08 o 
   1   0  17      808.50      863.67     50.20 o 
   3   0  17      165.54      153.22     22.55 o 
   5   0  17      267.93      260.45     30.86 o 
  -7   1  17       92.35       73.59     12.24 o 
  -6   1  17      116.67      135.37     15.94 o 
  -5   1  17      673.34      671.50     50.35 o 
  -4   1  17       36.65       32.69      7.30 o 
  -3   1  17        7.09       11.18      5.14 o 
  -2   1  17       23.45       19.58     10.14 o 
  -1   1  17       21.17       23.11      6.33 o 
   0   1  17      264.44      303.21     20.88 o 
   1   1  17       24.56       24.91      6.28 o 
   2   1  17        3.25       -3.97      4.33 o 
   3   1  17       50.75       59.32      9.93 o 
   4   1  17       41.93       50.26      9.97 o 
   5   1  17      948.72      847.15     39.18 o 
  -7   2  17        3.58        1.38      4.17 o 
  -6   2  17      128.03      160.00     17.32 o 
  -5   2  17       13.25       17.05      6.24 o 
  -4   2  17        1.69        2.89      3.64 o 
  -3   2  17      464.44      456.65     27.02 o 
  -2   2  17       67.88       74.27     11.20 o 
  -1   2  17        0.19        7.81      4.40 o 
   0   2  17      332.92      311.66     36.01 o 
   1   2  17      535.71      576.66     29.23 o 
   2   2  17       53.64       38.44     14.58 o 
   3   2  17        2.55       -5.88      6.54 o 
   4   2  17      102.16      109.70     14.03 o 
   5   2  17       18.67        5.91      4.56 o 
  -7   3  17       16.76       16.78      7.45 o 
  -6   3  17       74.77       92.43     14.22 o 
  -5   3  17       54.24       55.73     12.25 o 
  -4   3  17        0.69       -4.50      5.44 o 
  -3   3  17       33.18       23.56      6.56 o 
  -2   3  17     1008.96     1012.62     38.66 o 
  -1   3  17      181.31      174.86     15.97 o 
   0   3  17       40.21       56.62     10.20 o 
   1   3  17      219.27      227.29     10.59 o 
   2   3  17      149.06      144.94     15.02 o 
   3   3  17        2.34       16.55      5.21 o 
   4   3  17       99.71      115.24     24.80 o 
   5   3  17       65.54       60.21     24.17 o 
  -7   4  17       71.49       96.97     25.25 o 
  -6   4  17       19.65       14.82      6.58 o 
  -5   4  17       50.68       58.33     10.53 o 
  -4   4  17        0.32        3.13      4.37 o 
  -3   4  17      146.01      132.11     14.48 o 
  -2   4  17       73.72       77.53      9.01 o 
  -1   4  17      125.48      120.82      7.82 o 
   0   4  17      134.04      137.54      8.22 o 
   1   4  17       14.80       19.47      3.71 o 
   2   4  17      612.62      636.67     21.57 o 
   3   4  17      134.68      156.81     16.03 o 
   4   4  17       45.80       59.19     10.61 o 
   5   4  17       34.02       20.03      7.37 o 
  -7   5  17       26.46       23.01     11.51 o 
  -6   5  17        0.92       -0.30      4.65 o 
  -5   5  17        0.44        3.45      5.49 o 
  -4   5  17      331.68      314.61     22.78 o 
  -3   5  17     1029.57     1109.96     41.35 o 
  -2   5  17      321.27      321.34     13.92 o 
  -1   5  17       23.09       28.09      6.15 o 
   0   5  17       53.97       59.66      6.28 o 
   1   5  17       41.18       35.04      6.87 o 
   2   5  17       66.56       81.22      8.16 o 
   3   5  17      259.60      275.08     15.77 o 
   4   5  17        0.22       -5.00      4.23 o 
   5   5  17       20.20       28.18     11.66 o 
  -7   6  17       39.93       44.42     12.64 o 
  -6   6  17        0.56        0.33      5.53 o 
  -5   6  17       29.25       51.55     11.50 o 
  -4   6  17        6.79        9.30      5.26 o 
  -3   6  17        0.47        4.90      4.47 o 
  -2   6  17      212.27      201.40     11.86 o 
  -1   6  17       82.47       84.16      7.58 o 
   0   6  17       20.46       21.87      4.29 o 
   1   6  17      192.07      191.53     11.91 o 
   2   6  17      318.91      365.68     17.41 o 
   3   6  17       72.66       70.66      8.09 o 
   4   6  17        1.09        5.87      3.95 o 
   5   6  17       22.65       22.85      9.93 o 
  -7   7  17       48.10       63.97     16.60 o 
  -6   7  17       63.62       58.49     11.00 o 
  -5   7  17       84.64       79.58     15.19 o 
  -4   7  17       93.50      106.31     13.25 o 
  -3   7  17       87.29       90.69     18.15 o 
  -2   7  17       52.75       52.95      6.48 o 
  -1   7  17        6.00        5.84      3.48 o 
   0   7  17      173.55      150.95     10.80 o 
   1   7  17        3.31       -0.87      5.26 o 
   2   7  17      271.11      259.01     21.80 o 
   3   7  17        0.19        4.81      3.34 o 
   4   7  17       26.88       31.04     11.93 o 
   5   7  17        4.73       -4.40      8.66 o 
  -6   8  17      155.93      179.50     18.90 o 
  -5   8  17       14.36       18.94     13.86 o 
  -4   8  17      229.77      228.20     19.72 o 
  -3   8  17      537.11      585.69     42.07 o 
  -2   8  17      162.97      156.58     14.23 o 
  -1   8  17       97.09       87.68      8.61 o 
   0   8  17       41.74       42.81      8.23 o 
   1   8  17       37.33       40.19      6.11 o 
   2   8  17       25.98       26.06      5.13 o 
   3   8  17       82.75       81.89      8.91 o 
   4   8  17      165.59      182.33     29.32 o 
  -6   9  17      462.46      465.65     41.63 o 
  -5   9  17       12.37       13.15     10.78 o 
  -4   9  17        0.11        4.46      4.52 o 
  -3   9  17      142.83      138.30     15.61 o 
  -2   9  17       98.26      100.05     11.06 o 
  -1   9  17      211.50      224.68     13.96 o 
   0   9  17        4.27        6.95      4.04 o 
   1   9  17        3.56        0.00      3.67 o 
   2   9  17        7.56        6.34      3.88 o 
   3   9  17        2.48       -3.67      3.69 o 
   4   9  17       52.49       56.23     15.10 o 
  -6  10  17        9.56        3.85      5.69 o 
  -5  10  17       14.06        4.59      4.85 o 
  -4  10  17      131.93      137.36     16.20 o 
  -3  10  17        1.10        4.64      4.31 o 
  -2  10  17       47.67       31.31      5.68 o 
  -1  10  17       62.80       79.31      8.92 o 
   0  10  17        2.80        9.37      4.08 o 
   1  10  17       16.91       15.64      5.16 o 
   2  10  17      100.30       83.89      9.17 o 
   3  10  17       61.45       59.23     10.20 o 
  -5  11  17       36.07       22.93      7.33 o 
  -4  11  17       30.62       44.00      9.57 o 
  -3  11  17        3.49        1.74      4.73 o 
  -2  11  17        1.37        2.14      3.28 o 
  -1  11  17      331.92      292.00     16.88 o 
   0  11  17      190.29      196.88     13.92 o 
   1  11  17        6.99        7.26      4.86 o 
   2  11  17        0.21        0.88      3.83 o 
   3  11  17       10.28        4.26      5.18 o 
  -5  12  17       85.28       89.12     19.26 o 
  -4  12  17        1.84       11.51      8.98 o 
  -3  12  17        0.52       11.26      5.71 o 
  -2  12  17        5.86        9.91      5.31 o 
  -1  12  17       28.98       29.97      6.09 o 
   0  12  17      380.66      404.95     20.27 o 
   1  12  17       46.27       34.12      7.80 o 
   2  12  17        0.12       -0.50      4.89 o 
   3  12  17       50.84       47.96     12.27 o 
  -4  13  17        2.63       -6.78     14.34 o 
  -3  13  17        8.38        6.60      3.67 o 
  -2  13  17       76.70       86.52      9.74 o 
  -1  13  17      225.09      258.45     16.78 o 
   0  13  17       34.12       48.09      7.62 o 
   1  13  17      114.56      107.73     14.21 o 
   2  13  17        0.26        6.31      6.80 o 
  -3  14  17       53.31       45.20      7.46 o 
  -2  14  17        2.36       10.87      5.06 o 
  -1  14  17       16.28        5.89      4.98 o 
   0  14  17        3.56       18.56      5.51 o 
   1  14  17      196.38      193.15     24.73 o 
   2  14  17       75.84       70.26     15.78 o 
  -2  15  17       92.09       81.15     10.79 o 
  -1  15  17      298.26      309.76     32.82 o 
   0  15  17       44.08       22.91     10.44 o 
  -6   0  18      120.50      128.52     22.97 o 
  -4   0  18        0.90        8.59      5.54 o 
  -2   0  18     1403.50     1444.45     66.93 o 
   0   0  18     2261.37     2282.62     83.59 o 
   2   0  18      525.81      571.09     43.51 o 
   4   0  18       38.65       42.05     13.80 o 
  -7   1  18       57.86       58.08     16.36 o 
  -6   1  18        0.37       -4.98     10.48 o 
  -5   1  18       49.20       35.34      8.56 o 
  -4   1  18      211.13      203.34     18.34 o 
  -3   1  18       36.16       32.13      7.95 o 
  -2   1  18        9.27        2.12      4.01 o 
  -1   1  18      440.51      500.33     27.85 o 
   0   1  18       44.29       51.74      9.02 o 
   1   1  18        8.52        0.22      7.70 o 
   2   1  18       19.96       19.41      5.30 o 
   3   1  18      122.13      145.44     16.13 o 
   4   1  18      131.12      134.34     16.01 o 
   5   1  18       41.41       31.96      9.22 o 
  -7   2  18       87.07       61.44     15.90 o 
  -6   2  18       11.17        3.22      4.70 o 
  -5   2  18      245.56      261.83     21.58 o 
  -4   2  18        1.13       -2.67      3.96 o 
  -3   2  18       79.20       81.45     11.44 o 
  -2   2  18      375.38      394.75     24.89 o 
  -1   2  18      615.83      634.62     31.16 o 
   0   2  18       75.66       88.00     12.17 o 
   1   2  18     1026.98     1100.46     41.83 o 
   2   2  18        0.01       -0.55      4.01 o 
   3   2  18      485.35      536.53     30.78 o 
   4   2  18      414.67      412.72     27.49 o 
   5   2  18      439.51      389.60     27.56 o 
  -7   3  18        3.18       18.86      9.86 o 
  -6   3  18      377.72      373.43     26.89 o 
  -5   3  18        6.54        5.04      5.13 o 
  -4   3  18       52.53       56.48      9.92 o 
  -3   3  18       55.30       63.07     10.65 o 
  -2   3  18      113.67      113.49     18.81 o 
  -1   3  18      343.30      354.09     23.45 o 
   0   3  18       10.90        9.23      5.41 o 
   1   3  18      125.10      123.16     14.29 o 
   2   3  18        8.31        0.20      4.97 o 
   3   3  18      297.85      298.92     23.02 o 
   4   3  18      148.90      159.00     16.99 o 
   5   3  18        3.25      -11.29     12.00 o 
  -7   4  18      325.35      318.41     36.23 o 
  -6   4  18        1.79        3.32      5.04 o 
  -5   4  18       92.45       95.07     25.65 o 
  -4   4  18        1.30       -0.26      4.21 o 
  -3   4  18      199.21      251.18     20.52 o 
  -2   4  18        1.00       -1.04      4.20 o 
  -1   4  18      514.67      523.51     28.75 o 
   0   4  18       48.50       50.45      9.27 o 
   1   4  18       85.59       91.97     17.52 o 
   2   4  18      122.74      123.99     22.53 o 
   3   4  18      245.36      257.98     21.32 o 
   4   4  18      218.26      217.85     19.79 o 
   5   4  18       14.58       19.67      9.69 o 
  -6   5  18      124.78      119.84     15.81 o 
  -5   5  18      318.36      359.19     25.61 o 
  -4   5  18      414.61      409.06     26.53 o 
  -3   5  18        3.14       10.92      5.34 o 
  -2   5  18      228.34      226.03     19.28 o 
  -1   5  18      357.95      384.94     24.84 o 
   0   5  18       13.13       13.54      5.70 o 
   1   5  18       47.33       40.50      8.14 o 
   2   5  18      121.30      151.00     16.98 o 
   3   5  18       50.61       50.67      9.56 o 
   4   5  18        1.94       -1.45      4.56 o 
  -6   6  18       22.83       23.01      7.54 o 
  -5   6  18       28.70       41.36      9.37 o 
  -4   6  18       62.62       38.23     14.31 o 
  -3   6  18      278.56      337.62     23.85 o 
  -2   6  18       61.96       59.57     15.35 o 
  -1   6  18        3.13        5.82      3.82 o 
   0   6  18       40.88       48.60     14.37 o 
   1   6  18       93.86       84.58     11.75 o 
   2   6  18      751.44      757.27     35.53 o 
   3   6  18        0.19       -2.04      4.92 o 
   4   6  18       58.40       54.67     12.33 o 
  -6   7  18        0.21       15.61     10.80 o 
  -5   7  18       51.57       51.39     21.68 o 
  -4   7  18      246.21      271.15     22.19 o 
  -3   7  18        0.01        2.79      4.94 o 
  -2   7  18      103.99      118.61     17.25 o 
  -1   7  18       60.39       63.61     10.82 o 
   0   7  18        0.01        5.20      3.64 o 
   1   7  18       51.67       63.56     10.42 o 
   2   7  18        0.04       14.42      5.80 o 
   3   7  18        0.79       -1.73      3.24 o 
   4   7  18       23.26       35.01     13.75 o 
  -6   8  18       44.99       65.08     16.31 o 
  -5   8  18        2.09       -0.86      4.92 o 
  -4   8  18       92.97      103.58     14.15 o 
  -3   8  18      194.05      206.70     19.71 o 
  -2   8  18       14.71       11.29      8.18 o 
  -1   8  18       43.85       32.93      8.36 o 
   0   8  18      233.54      229.26     19.70 o 
   1   8  18       55.03       43.11      8.44 o 
   2   8  18       79.16       84.37     12.20 o 
   3   8  18       53.32       40.68     10.52 o 
  -5   9  18      205.09      228.94     21.44 o 
  -4   9  18       68.48       89.15     13.21 o 
  -3   9  18      452.96      459.04     29.05 o 
  -2   9  18      867.28      854.55     38.51 o 
  -1   9  18      141.82      139.88     15.89 o 
   0   9  18        0.09        2.82      5.35 o 
   1   9  18       10.96       12.09      6.51 o 
   2   9  18       65.74       72.09     11.48 o 
   3   9  18        9.20        0.51      5.35 o 
  -5  10  18      102.00      108.76     21.11 o 
  -4  10  18        7.30        5.92      4.96 o 
  -3  10  18       22.89       25.95      7.98 o 
  -2  10  18      711.46      734.21     36.15 o 
  -1  10  18      246.65      261.51     21.70 o 
   0  10  18        3.65       -1.77      5.05 o 
   1  10  18      118.04      133.81     15.09 o 
   2  10  18       14.90       10.97      4.47 o 
  -5  11  18       38.07       32.99     13.70 o 
  -4  11  18       44.40       53.66     14.15 o 
  -3  11  18       54.34       59.55     11.26 o 
  -2  11  18       27.88       21.96      8.07 o 
  -1  11  18      109.08       88.95     12.87 o 
   0  11  18       47.14       60.58     10.92 o 
   1  11  18       12.47       11.89      4.62 o 
   2  11  18        1.64        3.72      6.83 o 
  -4  12  18        6.02        3.40      6.97 o 
  -3  12  18      131.82      119.42     15.28 o 
  -2  12  18       20.74       15.60      6.35 o 
  -1  12  18        1.30        1.33      7.14 o 
   0  12  18      165.28      223.09     20.30 o 
   1  12  18       19.38       10.10      4.95 o 
  -3  13  18       10.93        9.62      6.81 o 
  -2  13  18       11.32       12.60      6.23 o 
  -1  13  18       45.92       47.59     10.13 o 
   0  13  18       25.86       26.15      8.15 o 
  -2  14  18      154.82      161.27     18.02 o 
  -1  14  18        1.90       14.87      8.15 o 
  -5   0  19        0.00        9.21      7.30 o 
  -3   0  19       18.29       15.80      8.30 o 
  -1   0  19       19.40       27.47     10.29 o 
   1   0  19      128.31      131.30     21.42 o 
   3   0  19       21.24       15.52      9.29 o 
  -6   1  19      160.01      132.90     16.42 o 
  -5   1  19      289.30      284.46     23.13 o 
  -4   1  19       25.30      100.92     83.09 o 
  -3   1  19       91.19       96.86     12.95 o 
  -2   1  19      161.92      182.51     26.45 o 
  -1   1  19      674.95      733.05     38.15 o 
   0   1  19      525.20      554.26     30.59 o 
   1   1  19      101.41       81.99     12.20 o 
   2   1  19      113.86       89.50     12.97 o 
   3   1  19       44.45       36.08      8.26 o 
   4   1  19       40.61       40.85      9.99 o 
  -6   2  19        1.03        6.68     12.98 o 
  -5   2  19        0.00       -3.96      5.73 o 
  -4   2  19        2.58       -2.23      3.61 o 
  -3   2  19        0.09        2.62     10.74 o 
  -2   2  19      192.67      192.76     18.14 o 
  -1   2  19      175.54      174.04     17.15 o 
   0   2  19      407.85      421.82     26.82 o 
   1   2  19        0.59        6.37      6.50 o 
   2   2  19       30.46       24.63     10.97 o 
   3   2  19      258.91      282.59     23.08 o 
   4   2  19        0.11       -5.59      8.55 o 
  -6   3  19       46.41       62.23     15.65 o 
  -5   3  19       12.86       14.06      6.86 o 
  -4   3  19       25.85       22.32     13.52 o 
  -3   3  19        8.63       15.57      7.63 o 
  -2   3  19       16.01        7.70      4.29 o 
  -1   3  19       11.56       10.31     16.33 o 
   0   3  19       20.10       43.29      8.74 o 
   1   3  19      237.51      252.94     25.91 o 
   2   3  19       11.35       10.24      5.78 o 
   3   3  19      140.58      145.91     16.93 o 
   4   3  19       31.89       25.85      7.07 o 
  -6   4  19      259.00      243.61     31.24 o 
  -5   4  19       90.74       80.40     12.53 o 
  -4   4  19        2.69        3.00      3.86 o 
  -3   4  19      627.40      724.06     41.28 o 
  -2   4  19       25.95       16.18     14.45 o 
  -1   4  19        0.70       -0.53      4.91 o 
   0   4  19        7.83        6.29      7.99 o 
   1   4  19       57.89       67.77     12.84 o 
   2   4  19      491.17      509.36     30.04 o 
   3   4  19        0.51        3.72     16.61 o 
   4   4  19       18.55        9.45      6.37 o 
  -6   5  19        5.55       21.65     11.88 o 
  -5   5  19        3.63        5.12     12.12 o 
  -4   5  19        7.55       14.22      6.81 o 
  -3   5  19      160.64      151.66     16.81 o 
  -2   5  19       38.91       38.55      9.06 o 
  -1   5  19        7.45        3.24      4.56 o 
   0   5  19        1.86        6.69      5.56 o 
   1   5  19       14.20       25.12      6.94 o 
   2   5  19        0.08       -3.99      6.37 o 
   3   5  19        2.44        5.91      7.18 o 
   4   5  19      102.40       93.26     13.47 o 
  -6   6  19      125.81      110.16     21.46 o 
  -5   6  19      148.56      131.57     20.15 o 
  -4   6  19      173.34      183.83     18.99 o 
  -3   6  19      483.53      453.98     28.55 o 
  -2   6  19       60.85       61.74     12.92 o 
  -1   6  19        1.98        0.16      4.02 o 
   0   6  19       19.10       28.47     13.28 o 
   1   6  19       16.01        5.76      5.57 o 
   2   6  19       32.14       31.14      7.78 o 
   3   6  19      148.96      142.17     16.36 o 
  -5   7  19       15.11       11.46      4.96 o 
  -4   7  19        1.46        4.90      5.16 o 
  -3   7  19      116.43      102.15     14.35 o 
  -2   7  19        2.80        9.16      8.73 o 
  -1   7  19      123.13      113.63     14.40 o 
   0   7  19       10.48        5.72      3.85 o 
   1   7  19       17.41       15.41      4.77 o 
   2   7  19       73.17       85.24     12.57 o 
   3   7  19       63.44       55.67     12.08 o 
  -5   8  19       16.61       23.99     11.24 o 
  -4   8  19       24.29       25.07      7.55 o 
  -3   8  19       84.20       87.76     23.26 o 
  -2   8  19      111.65       96.77     13.65 o 
  -1   8  19       99.22      105.89     14.08 o 
   0   8  19       46.86       36.20     17.74 o 
   1   8  19      113.36      121.64     15.02 o 
   2   8  19       34.91       36.76      8.60 o 
  -5   9  19       34.98       16.85      8.85 o 
  -4   9  19        0.19        2.71      5.04 o 
  -3   9  19       99.73      107.61     14.69 o 
  -2   9  19       33.28       29.46      7.54 o 
  -1   9  19      133.21      118.96     14.90 o 
   0   9  19      109.56      108.13     14.18 o 
   1   9  19       14.11        9.70     10.64 o 
   2   9  19      155.27      121.37     15.13 o 
  -4  10  19       41.73       24.53      8.43 o 
  -3  10  19        0.06        2.90      6.72 o 
  -2  10  19       89.72       91.36     13.92 o 
  -1  10  19       30.12       29.15      7.84 o 
   0  10  19        0.32        5.72      5.29 o 
   1  10  19       23.26        8.39     11.88 o 
  -3  11  19        2.04        7.62     17.57 o 
  -2  11  19      293.89      328.50     25.55 o 
  -1  11  19        1.82       -0.64      7.05 o 
   0  11  19       75.92       71.32     15.32 o 
   1  11  19        6.12      -10.36      6.90 o 
  -3  12  19        2.56       -1.71      5.16 o 
  -2  12  19        4.01       -5.10      4.68 o 
  -1  12  19       63.98       66.61     15.68 o 
   0  12  19        8.11       19.05      7.83 o 
  -4   0  20       22.32       17.08     10.32 o 
  -2   0  20     1401.25     1487.21     72.35 o 
   0   0  20     1008.52     1091.37     62.26 o 
   2   0  20        1.14       -4.33      8.98 o 
  -5   1  20        5.76       16.78      8.57 o 
  -4   1  20        2.46        1.64      6.36 o 
  -3   1  20        5.49        6.84      4.04 o 
  -2   1  20      130.17      127.87     15.06 o 
  -1   1  20      268.97      283.50     22.49 o 
   0   1  20      134.16      147.56     16.73 o 
   1   1  20      140.91      162.32     24.65 o 
   2   1  20       33.95       35.09      8.83 o 
   3   1  20      637.80      613.04     34.88 o 
  -5   2  20        0.26      -10.49      6.99 o 
  -4   2  20      355.45      348.46     56.95 o 
  -3   2  20      106.35       81.17     12.28 o 
  -2   2  20        5.68        5.46      4.50 o 
  -1   2  20      228.41      222.00     20.07 o 
   0   2  20        3.81        8.11      9.93 o 
   1   2  20      257.50      257.29     21.90 o 
   2   2  20      251.48      269.50     22.55 o 
   3   2  20      355.08      398.85     28.16 o 
  -5   3  20       69.73       80.93     13.38 o 
  -4   3  20        6.15        3.69     10.50 o 
  -3   3  20       47.34       52.64      9.69 o 
  -2   3  20        5.38        4.63      3.88 o 
  -1   3  20      889.83      946.54     41.07 o 
   0   3  20      289.14      316.29     24.14 o 
   1   3  20       39.44       41.07      9.38 o 
   2   3  20      146.71      142.03     18.36 o 
   3   3  20      114.58       98.75     14.37 o 
  -5   4  20       15.79       13.30      9.41 o 
  -4   4  20       73.81       79.18     12.76 o 
  -3   4  20      293.28      305.29     23.94 o 
  -2   4  20       54.83       55.09     10.43 o 
  -1   4  20        6.89       13.29      6.12 o 
   0   4  20       81.67       67.02     11.49 o 
   1   4  20       43.17       44.94      8.91 o 
   2   4  20       56.62       61.83     11.39 o 
   3   4  20      109.09      109.18     15.05 o 
  -5   5  20       59.73       74.39     18.10 o 
  -4   5  20      689.64      733.65     37.87 o 
  -3   5  20      191.79      183.54     18.72 o 
  -2   5  20       23.11       18.40      6.78 o 
  -1   5  20        0.60       -1.78      8.94 o 
   0   5  20       48.85       54.60     13.60 o 
   1   5  20       54.98       56.00     10.61 o 
   2   5  20        3.92        2.17      5.25 o 
   3   5  20      151.71      150.62     26.89 o 
  -4   6  20      158.59      162.98     18.30 o 
  -3   6  20        1.95       -2.96     16.89 o 
  -2   6  20      161.26      166.92     17.95 o 
  -1   6  20       48.39       37.82      9.26 o 
   0   6  20       18.05       15.75      4.77 o 
   1   6  20        3.46       -3.62      6.51 o 
   2   6  20      125.92      117.71     21.88 o 
   3   6  20       72.85       84.42     17.23 o 
  -4   7  20      161.20      115.20     24.17 o 
  -3   7  20       24.68       40.84      9.59 o 
  -2   7  20        5.13        9.15      5.90 o 
  -1   7  20       37.56       40.91     11.24 o 
   0   7  20       70.50       59.52     11.04 o 
   1   7  20       43.01       24.34      7.15 o 
   2   7  20       21.01       13.01      8.47 o 
  -4   8  20       15.85        6.55      8.05 o 
  -3   8  20        2.17       -2.85      4.31 o 
  -2   8  20      111.49      127.30     16.43 o 
  -1   8  20       12.72       12.76      4.75 o 
   0   8  20        0.10       -1.45      7.43 o 
   1   8  20       12.26        1.06      8.92 o 
   2   8  20        2.51        0.33      5.36 o 
  -3   9  20       10.19        4.32      6.62 o 
  -2   9  20       38.19       32.42      9.02 o 
  -1   9  20      122.16      159.96     17.67 o 
   0   9  20      256.57      262.99     22.78 o 
   1   9  20        0.30       -2.77      6.75 o 
  -3  10  20       86.05       73.53     16.95 o 
  -2  10  20       74.72       64.16     16.15 o 
  -1  10  20        0.83       -5.51      7.41 o 
   0  10  20       47.60       50.29     14.08 o 
   1  10  20      158.98      116.84     19.43 o 
  -1  11  20       97.26       58.68     14.86 o 
  -3   0  21        0.17       12.41      9.68 o 
  -1   0  21      492.51      468.25     42.52 o 
   1   0  21      265.31      284.58     33.91 o 
  -4   1  21       40.95       47.44     10.66 o 
  -3   1  21      512.80      483.89     30.61 o 
  -2   1  21        2.43       -1.24      5.38 o 
  -1   1  21      165.69      172.54     20.75 o 
   0   1  21        3.70        5.65      4.96 o 
   1   1  21       70.35       54.85     10.16 o 
   2   1  21      188.46      207.79     20.64 o 
  -4   2  21       24.88       24.85     12.37 o 
  -3   2  21      196.13      194.20     19.49 o 
  -2   2  21       98.83      101.35     14.44 o 
  -1   2  21      141.52      156.08     17.49 o 
   0   2  21      184.13      184.87     19.23 o 
   1   2  21       15.48       10.78      7.03 o 
   2   2  21      126.41      121.96     21.32 o 
  -3   3  21      173.46      185.28     19.06 o 
  -2   3  21       88.33       81.64     24.03 o 
  -1   3  21      281.71      288.30     26.65 o 
   0   3  21        0.00        2.70      5.76 o 
   1   3  21      166.88      151.87     17.16 o 
   2   3  21      268.98      265.41     23.66 o 
  -3   4  21        0.22        4.65      5.68 o 
  -2   4  21        1.56       -0.13      4.34 o 
  -1   4  21       71.57       73.73     12.52 o 
   0   4  21      390.99      407.65     28.25 o 
   1   4  21        7.56       11.40      5.96 o 
   2   4  21       37.61       15.09      9.83 o 
  -3   5  21      175.37      160.16     18.04 o 
  -2   5  21       14.92       17.08      6.92 o 
  -1   5  21        2.29       -0.73      7.13 o 
   0   5  21      116.55      115.18     15.40 o 
   1   5  21       10.62        7.55      4.64 o 
   2   5  21       24.78       20.96      9.87 o 
  -3   6  21       72.47       83.92     19.40 o 
  -2   6  21       82.00       87.66     13.66 o 
  -1   6  21        0.43       -0.03      3.92 o 
   0   6  21        0.69      -12.40     14.99 o 
   1   6  21       63.55       64.04     16.06 o 
  -3   7  21       47.82       35.32     13.62 o 
  -2   7  21       28.44       -4.55      6.09 o 
  -1   7  21        0.03       -4.15      5.58 o 
   0   7  21       29.93       49.39     13.77 o 
   1   7  21        0.02       -2.51      4.33 o 
  -2   8  21       50.01       61.52     16.52 o 
  -1   8  21       20.12       25.70     10.41 o 
   0   8  21       46.87       52.90     15.08 o 
  -1   9  21        1.82      -13.75      9.16 o 
  -2   0  22        3.49       10.90      7.94 o 
   0   0  22        0.44        3.28      6.71 o 
  -2   1  22      114.90      100.60     21.01 o 
  -1   1  22      269.03      267.66     23.65 o 
   0   1  22       27.09       18.36      9.90 o 
   1   1  22       26.22       21.10     10.42 o 
  -2   2  22       10.68       14.08      9.52 o 
  -1   2  22      429.44      388.57     28.32 o 
   0   2  22       72.25       61.78     11.92 o 
   1   2  22        0.00        4.01      8.16 o 
  -2   3  22       11.49       16.03     10.62 o 
  -1   3  22      140.51      111.79     21.81 o 
   0   3  22      382.56      419.17     40.89 o 
   1   3  22        8.86        9.29      6.86 o 
  -2   4  22       33.31       27.18     12.48 o 
  -1   4  22        0.31        3.79      6.42 o 
   0   4  22        8.67        5.67      6.79 o 
  -2   5  22        2.61        1.82      7.75 o 
  -1   5  22       68.70       83.44     18.37 o 
   0   5  22       99.41       90.66     19.26 o 
  -1   6  22       28.14       19.65      8.68 o 
                                                 
